# Supplementary material for: N-Cyclo­hexyl-2-(5-fluoro-1H-indol-3-yl)-2-oxoacetamide
Source: Acta Crystallogr Sect E Struct Rep Online. 2011 Jun 30;67(Pt 7):o1851. doi: 10.1107/S1600536811024299 (PMC3151783; doi:10.1107/S1600536811024299)
Supplement: Supplementary file 1 [file e-67-o1851-sup1.cif]

##############################################################################
#                                                                            #
# This CIF contains the data in a paper accepted for publication in          #
# Acta Crystallographica Section E. It conforms to the requirements of       #
# Notes for Authors for Acta Crystallographica Section E, and has been       #
# peer reviewed under the auspices of the IUCr Commission on Journals.       #
#                                                                            #
# Full details of the Crystallographic Information File format               #
# are given in the paper "The Crystallographic Information File (CIF):       #
# a New Standard Archive File for Crystallography" by S. R. Hall, F. H.      #
# Allen and I. D. Brown [Acta Cryst. (1991), A47, 655-685].                  #
#                                                                            #
# The current version of the core CIF dictionary is obtainable from          #
# ftp://ftp.iucr.org/pub/cif_core.dic.                                       #
#                                                                            #
# Software is freely available for graphical display of the structure(s)     #
# in this CIF. For information consult the CIF software page                 #
# http://www.iucr.org/resources/cif/software.                                #
#                                                                            #
# This file may be used for bona fide research purposes within the           #
# scientific community so long as proper attribution is given to the journal # 
# article from which it was obtained.                                        #
#                                                                            #
##############################################################################
data_I
_audit_creation_method     SHELXL-97
_chemical_name_systematic
;
<i>N</i>-Cyclohexyl-2-(5-fluoro-1<i>H</i>-indol-3-yl)-2-oxoacetamide
;
_chemical_name_common     ?
_chemical_formula_moiety     'C16 H17 F N2 O2'
_chemical_formula_sum     'C16 H17 F N2 O2'
_chemical_formula_iupac     'C16 H17 F N2 O2'
_chemical_formula_weight     288.32
_chemical_melting_point     ?
_symmetry_cell_setting     monoclinic
_symmetry_space_group_name_H-M     'P 21/c'
_symmetry_space_group_name_Hall     '-P 2ybc'
loop_
    _symmetry_equiv_pos_as_xyz
    'x, y, z'
    '-x, y+1/2, -z+1/2'
    '-x, -y, -z'
    'x, -y-1/2, z-1/2'
_cell_length_a     11.5065(15)
_cell_length_b     9.7666(12)
_cell_length_c     12.3139(16)
_cell_angle_alpha     90.00
_cell_angle_beta     96.639(5)
_cell_angle_gamma     90.00
_cell_volume     1374.5(3)
_cell_formula_units_Z     4
_cell_measurement_reflns_used     5346
_cell_measurement_theta_min     1.7
_cell_measurement_theta_max     29.1
_cell_measurement_temperature     113(2)
_exptl_crystal_description     Prism
_exptl_crystal_colour     Colorless
_exptl_crystal_size_max     0.20
_exptl_crystal_size_mid     0.16
_exptl_crystal_size_min     0.12
_exptl_crystal_density_diffrn     1.393
_exptl_crystal_density_meas     ?
_exptl_crystal_density_method     'not measured'
_exptl_crystal_F_000     608
_exptl_absorpt_coefficient_mu     0.102
_exptl_absorpt_correction_type     multi-scan
_exptl_absorpt_process_details     '(CrystalClear; Rigaku, 2005)'
_exptl_absorpt_correction_T_min     0.9799
_exptl_absorpt_correction_T_max     0.9879
_exptl_special_details
;
;
_diffrn_ambient_temperature     113(2)
_diffrn_radiation_type     MoK\a
_diffrn_radiation_wavelength     0.71073
_diffrn_radiation_source     'rotating anode'
_diffrn_radiation_monochromator     multilayer
_diffrn_measurement_device_type     'Rigaku Saturn CCD area-detector'
_diffrn_measurement_method     '\w and \f'
_diffrn_detector_area_resol_mean     14.63
_diffrn_reflns_number     18432
_diffrn_reflns_av_R_equivalents     0.0351
_diffrn_reflns_av_sigmaI/netI     0.0334
_diffrn_reflns_theta_min     2.67
_diffrn_reflns_theta_max     29.22
_diffrn_reflns_theta_full     29.22
_diffrn_measured_fraction_theta_max     0.995
_diffrn_measured_fraction_theta_full     0.995
_diffrn_reflns_limit_h_min     -15
_diffrn_reflns_limit_h_max     15
_diffrn_reflns_limit_k_min     -12
_diffrn_reflns_limit_k_max     13
_diffrn_reflns_limit_l_min     -16
_diffrn_reflns_limit_l_max     16
_diffrn_standards_number     0
_diffrn_standards_interval_count     0
_diffrn_standards_interval_time     0
_diffrn_standards_decay_%     0
_refine_special_details
;
Refinement of <i>F</i>^2^ against ALL reflections. The weighted <i>R</i>-factor
<i>wR</i> and goodness of fit <i>S</i> are based on <i>F</i>^2^, conventional
<i>R</i>-factors <i>R</i> are based on <i>F</i>, with <i>F</i> set to zero for
negative <i>F</i>^2^. The threshold expression of <i>F</i>^2^ >
\s(<i>F</i>^2^) is used only for calculating <i>R</i>-factors(gt) <i>etc</i>.
and is not relevant to the choice of reflections for refinement.
<i>R</i>-factors based on <i>F</i>^2^ are statistically about twice as large
as those based on <i>F</i>, and <i>R</i>- factors based on ALL data will be
even larger.
;
_reflns_number_total     3717
_reflns_number_gt     3007
_reflns_threshold_expression     I>2\s(I)
_refine_ls_structure_factor_coef     Fsqd
_refine_ls_matrix_type     full
_refine_ls_R_factor_all     0.0448
_refine_ls_R_factor_gt     0.0365
_refine_ls_wR_factor_gt     0.0943
_refine_ls_wR_factor_ref     0.0984
_refine_ls_goodness_of_fit_ref     1.043
_refine_ls_restrained_S_all     1.043
_refine_ls_number_reflns     3717
_refine_ls_number_parameters     198
_refine_ls_number_restraints     0
_refine_ls_hydrogen_treatment     mixed
_refine_ls_weighting_scheme     calc
_refine_ls_weighting_details
                 'calc w=1/[\s^2^(Fo^2^)+(0.0605P)^2^] where P=(Fo^2^+2Fc^2^)/3'
_atom_sites_solution_hydrogens     geom
_atom_sites_solution_primary     direct
_atom_sites_solution_secondary     difmap
_refine_ls_shift/su_max     0.001
_refine_ls_shift/su_mean     0.000
_refine_diff_density_max     0.271
_refine_diff_density_min     -0.281
_refine_ls_extinction_method     none
_refine_ls_extinction_coef     ?
loop_
    _atom_type_symbol
    _atom_type_description
    _atom_type_scat_dispersion_real
    _atom_type_scat_dispersion_imag
    _atom_type_scat_source
    'C' 'C' 0.0033 0.0016
                         'International Tables Vol C Tables 4.2.6.8 and 6.1.1.4'
    'H' 'H' 0.0000 0.0000
                         'International Tables Vol C Tables 4.2.6.8 and 6.1.1.4'
    'N' 'N' 0.0061 0.0033
                         'International Tables Vol C Tables 4.2.6.8 and 6.1.1.4'
    'O' 'O' 0.0106 0.0060
                         'International Tables Vol C Tables 4.2.6.8 and 6.1.1.4'
    'F' 'F' 0.0171 0.0103
                         'International Tables Vol C Tables 4.2.6.8 and 6.1.1.4'
_computing_data_collection     'CrystalClear (Rigaku, 2005)'
_computing_cell_refinement     'CrystalClear (Rigaku, 2005)'
_computing_data_reduction     'CrystalClear (Rigaku, 2005)'
_computing_structure_solution     'SHELXS97 (Sheldrick, 2008)'
_computing_structure_refinement     'SHELXL97 (Sheldrick, 2008)'
_computing_molecular_graphics     'SHELXTL (Sheldrick, 2008)'
_computing_publication_material     'SHELXTL (Sheldrick, 2008)'
loop_
    _atom_site_type_symbol
    _atom_site_label
    _atom_site_fract_x
    _atom_site_fract_y
    _atom_site_fract_z
    _atom_site_U_iso_or_equiv
    _atom_site_adp_type
    _atom_site_calc_flag
    _atom_site_refinement_flags
    _atom_site_occupancy
    _atom_site_symmetry_multiplicity
    _atom_site_disorder_assembly
    _atom_site_disorder_group
    F F1 -0.25500(5) 1.05586(6) 0.22558(5) 0.02199(16) Uani d . 1 1 . .
    O O1 0.03563(6) 0.68310(7) 0.38752(6) 0.01933(17) Uani d . 1 1 . .
    O O2 0.10442(6) 0.59789(7) 0.66261(6) 0.01922(17) Uani d . 1 1 . .
    N N1 -0.11616(7) 0.93484(9) 0.65153(7) 0.01534(18) Uani d . 1 1 . .
    N N2 0.18874(7) 0.53328(8) 0.51269(7) 0.01509(18) Uani d . 1 1 . .
    C C1 -0.16319(8) 0.97805(10) 0.54839(8) 0.0138(2) Uani d . 1 1 . .
    C C2 -0.24187(9) 1.08328(10) 0.51989(8) 0.0164(2) Uani d . 1 1 . .
    H H2A -0.2737 1.1364 0.5739 0.020 Uiso calc R 1 1 . .
    C C3 -0.27217(8) 1.10769(10) 0.40949(8) 0.0167(2) Uani d . 1 1 . .
    H H3 -0.3255 1.1788 0.3859 0.020 Uiso calc R 1 1 . .
    C C4 -0.22354(9) 1.02687(10) 0.33359(8) 0.0156(2) Uani d . 1 1 . .
    C C5 -0.14663(8) 0.92118(9) 0.35915(8) 0.0140(2) Uani d . 1 1 . .
    H H5 -0.1162 0.8682 0.3042 0.017 Uiso calc R 1 1 . .
    C C6 -0.11544(8) 0.89560(9) 0.47050(8) 0.01231(19) Uani d . 1 1 . .
    C C7 -0.03768(8) 0.79970(10) 0.53188(7) 0.01268(19) Uani d . 1 1 . .
    C C8 -0.04120(8) 0.83109(9) 0.64156(8) 0.0141(2) Uani d . 1 1 . .
    H H8 0.0030 0.7858 0.7009 0.017 Uiso calc R 1 1 . .
    C C9 0.03360(8) 0.69899(10) 0.48630(7) 0.01308(19) Uani d . 1 1 . .
    C C10 0.11288(8) 0.60472(9) 0.56399(8) 0.0135(2) Uani d . 1 1 . .
    C C11 0.26943(8) 0.43341(10) 0.56915(8) 0.0150(2) Uani d . 1 1 . .
    H H11 0.2231 0.3700 0.6112 0.018 Uiso calc R 1 1 . .
    C C12 0.36197(9) 0.50230(11) 0.64966(9) 0.0204(2) Uani d . 1 1 . .
    H H12A 0.3235 0.5562 0.7034 0.024 Uiso calc R 1 1 . .
    H H12B 0.4092 0.5657 0.6099 0.024 Uiso calc R 1 1 . .
    C C13 0.44143(10) 0.39422(12) 0.70913(9) 0.0249(3) Uani d . 1 1 . .
    H H13A 0.5025 0.4399 0.7597 0.030 Uiso calc R 1 1 . .
    H H13B 0.3948 0.3352 0.7530 0.030 Uiso calc R 1 1 . .
    C C14 0.49948(9) 0.30599(11) 0.62842(9) 0.0229(2) Uani d . 1 1 . .
    H H14A 0.5538 0.3632 0.5912 0.028 Uiso calc R 1 1 . .
    H H14B 0.5457 0.2328 0.6688 0.028 Uiso calc R 1 1 . .
    C C15 0.40945(9) 0.24164(10) 0.54345(9) 0.0205(2) Uani d . 1 1 . .
    H H15A 0.3630 0.1735 0.5795 0.025 Uiso calc R 1 1 . .
    H H15B 0.4503 0.1930 0.4884 0.025 Uiso calc R 1 1 . .
    C C16 0.32700(8) 0.34877(10) 0.48594(8) 0.0168(2) Uani d . 1 1 . .
    H H16A 0.3716 0.4100 0.4418 0.020 Uiso calc R 1 1 . .
    H H16B 0.2659 0.3024 0.4358 0.020 Uiso calc R 1 1 . .
    H H1 -0.1231(12) 0.9799(14) 0.7178(12) 0.043(4) Uiso d . 1 1 . .
    H H2 0.1848(11) 0.5448(12) 0.4395(11) 0.027(3) Uiso d . 1 1 . .
loop_
    _atom_site_aniso_label
    _atom_site_aniso_U_11
    _atom_site_aniso_U_22
    _atom_site_aniso_U_33
    _atom_site_aniso_U_12
    _atom_site_aniso_U_13
    _atom_site_aniso_U_23
    F1 0.0241(3) 0.0273(3) 0.0137(3) 0.0058(3) -0.0016(2) 0.0056(2)
    O1 0.0251(4) 0.0224(4) 0.0100(3) 0.0067(3) 0.0000(3) -0.0008(3)
    O2 0.0269(4) 0.0197(4) 0.0110(3) 0.0042(3) 0.0019(3) 0.0041(3)
    N1 0.0181(4) 0.0177(4) 0.0103(4) -0.0015(3) 0.0018(3) -0.0032(3)
    N2 0.0171(4) 0.0157(4) 0.0121(4) 0.0022(3) -0.0002(3) 0.0017(3)
    C1 0.0145(4) 0.0148(5) 0.0118(4) -0.0030(4) 0.0008(3) -0.0013(3)
    C2 0.0154(5) 0.0157(5) 0.0187(5) -0.0010(4) 0.0035(4) -0.0036(4)
    C3 0.0141(5) 0.0144(5) 0.0214(5) 0.0009(4) 0.0011(4) 0.0006(4)
    C4 0.0160(5) 0.0179(5) 0.0123(5) -0.0020(4) -0.0013(3) 0.0023(4)
    C5 0.0153(5) 0.0148(5) 0.0119(5) -0.0015(4) 0.0013(3) -0.0011(3)
    C6 0.0129(4) 0.0124(4) 0.0116(4) -0.0022(4) 0.0014(3) -0.0004(3)
    C7 0.0143(4) 0.0132(4) 0.0102(4) -0.0028(4) 0.0002(3) 0.0004(3)
    C8 0.0154(4) 0.0150(5) 0.0116(5) -0.0027(4) 0.0006(3) -0.0001(3)
    C9 0.0149(4) 0.0136(4) 0.0102(4) -0.0024(4) -0.0006(3) 0.0005(3)
    C10 0.0162(5) 0.0116(4) 0.0122(4) -0.0025(4) 0.0000(3) 0.0007(3)
    C11 0.0148(5) 0.0143(5) 0.0154(5) 0.0006(4) -0.0010(4) 0.0022(4)
    C12 0.0193(5) 0.0202(5) 0.0200(5) 0.0004(4) -0.0041(4) -0.0017(4)
    C13 0.0211(5) 0.0283(6) 0.0230(6) 0.0024(5) -0.0071(4) 0.0016(4)
    C14 0.0163(5) 0.0217(5) 0.0295(6) 0.0023(4) -0.0027(4) 0.0053(4)
    C15 0.0173(5) 0.0164(5) 0.0277(6) 0.0010(4) 0.0020(4) 0.0012(4)
    C16 0.0154(5) 0.0162(5) 0.0185(5) -0.0009(4) 0.0007(4) 0.0003(4)
_geom_special_details
;
All e.s.d.'s (except the e.s.d. in the dihedral angle between two l.s. planes)
are estimated using the full covariance matrix. The cell e.s.d.'s are taken
into account individually in the estimation of e.s.d.'s in distances, angles
and torsion angles; correlations between e.s.d.'s in cell parameters are only
used when they are defined by crystal symmetry. An approximate (isotropic)
treatment of cell e.s.d.'s is used for estimating e.s.d.'s involving l.s.
planes.
;
loop_
    _geom_bond_atom_site_label_1
    _geom_bond_atom_site_label_2
    _geom_bond_site_symmetry_2
    _geom_bond_distance
    _geom_bond_publ_flag
    F1 C4 . 1.3671(11) ?
    O1 C9 . 1.2291(11) ?
    O2 C10 . 1.2313(12) ?
    N1 C8 . 1.3454(13) ?
    N1 C1 . 1.3874(12) ?
    N1 H1 . 0.939(14) ?
    N2 C10 . 1.3324(13) ?
    N2 C11 . 1.4655(12) ?
    N2 H2 . 0.905(13) ?
    C1 C2 . 1.3877(14) ?
    C1 C6 . 1.4113(13) ?
    C2 C3 . 1.3846(14) ?
    C2 H2A . 0.9500 ?
    C3 C4 . 1.3895(14) ?
    C3 H3 . 0.9500 ?
    C4 C5 . 1.3723(14) ?
    C5 C6 . 1.3992(13) ?
    C5 H5 . 0.9500 ?
    C6 C7 . 1.4466(13) ?
    C7 C8 . 1.3901(13) ?
    C7 C9 . 1.4358(14) ?
    C8 H8 . 0.9500 ?
    C9 C10 . 1.5470(13) ?
    C11 C12 . 1.5249(14) ?
    C11 C16 . 1.5261(14) ?
    C11 H11 . 1.0000 ?
    C12 C13 . 1.5270(14) ?
    C12 H12A . 0.9900 ?
    C12 H12B . 0.9900 ?
    C13 C14 . 1.5265(16) ?
    C13 H13A . 0.9900 ?
    C13 H13B . 0.9900 ?
    C14 C15 . 1.5206(14) ?
    C14 H14A . 0.9900 ?
    C14 H14B . 0.9900 ?
    C15 C16 . 1.5300(13) ?
    C15 H15A . 0.9900 ?
    C15 H15B . 0.9900 ?
    C16 H16A . 0.9900 ?
    C16 H16B . 0.9900 ?
loop_
    _geom_angle_atom_site_label_1
    _geom_angle_atom_site_label_2
    _geom_angle_atom_site_label_3
    _geom_angle_site_symmetry_1
    _geom_angle_site_symmetry_3
    _geom_angle
    _geom_angle_publ_flag
    C8 N1 C1 . . 109.38(8) ?
    C8 N1 H1 . . 123.5(9) ?
    C1 N1 H1 . . 126.2(9) ?
    C10 N2 C11 . . 122.51(8) ?
    C10 N2 H2 . . 116.5(8) ?
    C11 N2 H2 . . 120.8(8) ?
    N1 C1 C2 . . 129.11(9) ?
    N1 C1 C6 . . 107.90(9) ?
    C2 C1 C6 . . 122.99(9) ?
    C3 C2 C1 . . 117.30(9) ?
    C3 C2 H2A . . 121.3 ?
    C1 C2 H2A . . 121.3 ?
    C2 C3 C4 . . 119.17(9) ?
    C2 C3 H3 . . 120.4 ?
    C4 C3 H3 . . 120.4 ?
    F1 C4 C5 . . 118.04(9) ?
    F1 C4 C3 . . 117.05(9) ?
    C5 C4 C3 . . 124.91(9) ?
    C4 C5 C6 . . 116.40(9) ?
    C4 C5 H5 . . 121.8 ?
    C6 C5 H5 . . 121.8 ?
    C5 C6 C1 . . 119.23(9) ?
    C5 C6 C7 . . 134.48(9) ?
    C1 C6 C7 . . 106.27(8) ?
    C8 C7 C9 . . 127.81(9) ?
    C8 C7 C6 . . 106.20(8) ?
    C9 C7 C6 . . 125.88(8) ?
    N1 C8 C7 . . 110.23(8) ?
    N1 C8 H8 . . 124.9 ?
    C7 C8 H8 . . 124.9 ?
    O1 C9 C7 . . 123.40(9) ?
    O1 C9 C10 . . 117.35(8) ?
    C7 C9 C10 . . 119.25(8) ?
    O2 C10 N2 . . 124.75(9) ?
    O2 C10 C9 . . 122.28(8) ?
    N2 C10 C9 . . 112.97(8) ?
    N2 C11 C12 . . 111.79(8) ?
    N2 C11 C16 . . 110.02(8) ?
    C12 C11 C16 . . 110.54(8) ?
    N2 C11 H11 . . 108.1 ?
    C12 C11 H11 . . 108.1 ?
    C16 C11 H11 . . 108.1 ?
    C11 C12 C13 . . 109.95(8) ?
    C11 C12 H12A . . 109.7 ?
    C13 C12 H12A . . 109.7 ?
    C11 C12 H12B . . 109.7 ?
    C13 C12 H12B . . 109.7 ?
    H12A C12 H12B . . 108.2 ?
    C14 C13 C12 . . 111.15(9) ?
    C14 C13 H13A . . 109.4 ?
    C12 C13 H13A . . 109.4 ?
    C14 C13 H13B . . 109.4 ?
    C12 C13 H13B . . 109.4 ?
    H13A C13 H13B . . 108.0 ?
    C15 C14 C13 . . 111.51(8) ?
    C15 C14 H14A . . 109.3 ?
    C13 C14 H14A . . 109.3 ?
    C15 C14 H14B . . 109.3 ?
    C13 C14 H14B . . 109.3 ?
    H14A C14 H14B . . 108.0 ?
    C14 C15 C16 . . 111.87(8) ?
    C14 C15 H15A . . 109.2 ?
    C16 C15 H15A . . 109.2 ?
    C14 C15 H15B . . 109.2 ?
    C16 C15 H15B . . 109.2 ?
    H15A C15 H15B . . 107.9 ?
    C11 C16 C15 . . 110.71(8) ?
    C11 C16 H16A . . 109.5 ?
    C15 C16 H16A . . 109.5 ?
    C11 C16 H16B . . 109.5 ?
    C15 C16 H16B . . 109.5 ?
    H16A C16 H16B . . 108.1 ?
loop_
    _geom_torsion_atom_site_label_1
    _geom_torsion_atom_site_label_2
    _geom_torsion_atom_site_label_3
    _geom_torsion_atom_site_label_4
    _geom_torsion_site_symmetry_1
    _geom_torsion_site_symmetry_2
    _geom_torsion_site_symmetry_3
    _geom_torsion_site_symmetry_4
    _geom_torsion
    _geom_torsion_publ_flag
    C8 N1 C1 C2 . . . . -178.59(10) ?
    C8 N1 C1 C6 . . . . 0.56(11) ?
    N1 C1 C2 C3 . . . . 178.08(9) ?
    C6 C1 C2 C3 . . . . -0.96(14) ?
    C1 C2 C3 C4 . . . . 0.18(14) ?
    C2 C3 C4 F1 . . . . -179.24(8) ?
    C2 C3 C4 C5 . . . . 0.59(15) ?
    F1 C4 C5 C6 . . . . 179.28(8) ?
    C3 C4 C5 C6 . . . . -0.55(15) ?
    C4 C5 C6 C1 . . . . -0.23(13) ?
    C4 C5 C6 C7 . . . . -178.32(10) ?
    N1 C1 C6 C5 . . . . -178.22(8) ?
    C2 C1 C6 C5 . . . . 1.00(14) ?
    N1 C1 C6 C7 . . . . 0.37(10) ?
    C2 C1 C6 C7 . . . . 179.58(9) ?
    C5 C6 C7 C8 . . . . 177.15(10) ?
    C1 C6 C7 C8 . . . . -1.12(10) ?
    C5 C6 C7 C9 . . . . 0.74(17) ?
    C1 C6 C7 C9 . . . . -177.53(9) ?
    C1 N1 C8 C7 . . . . -1.32(11) ?
    C9 C7 C8 N1 . . . . 177.83(9) ?
    C6 C7 C8 N1 . . . . 1.51(10) ?
    C8 C7 C9 O1 . . . . -175.91(9) ?
    C6 C7 C9 O1 . . . . -0.28(16) ?
    C8 C7 C9 C10 . . . . 3.92(15) ?
    C6 C7 C9 C10 . . . . 179.56(8) ?
    C11 N2 C10 O2 . . . . 2.07(15) ?
    C11 N2 C10 C9 . . . . -177.56(8) ?
    O1 C9 C10 O2 . . . . -168.77(9) ?
    C7 C9 C10 O2 . . . . 11.39(14) ?
    O1 C9 C10 N2 . . . . 10.87(12) ?
    C7 C9 C10 N2 . . . . -168.98(9) ?
    C10 N2 C11 C12 . . . . -68.08(12) ?
    C10 N2 C11 C16 . . . . 168.70(8) ?
    N2 C11 C12 C13 . . . . 178.16(8) ?
    C16 C11 C12 C13 . . . . -58.92(11) ?
    C11 C12 C13 C14 . . . . 57.56(12) ?
    C12 C13 C14 C15 . . . . -54.88(12) ?
    C13 C14 C15 C16 . . . . 53.30(12) ?
    N2 C11 C16 C15 . . . . -178.68(8) ?
    C12 C11 C16 C15 . . . . 57.37(11) ?
    C14 C15 C16 C11 . . . . -54.54(11) ?
loop_
    _geom_hbond_atom_site_label_D
    _geom_hbond_atom_site_label_H
    _geom_hbond_atom_site_label_A
    _geom_hbond_site_symmetry_A
    _geom_hbond_distance_DH
    _geom_hbond_distance_HA
    _geom_hbond_distance_DA
    _geom_hbond_angle_DHA
    N2 H2 F1 2_545 0.905(13) 2.275(13) 3.1234(11) 156.1(11)
    N1 H1 O2 2_556 0.939(14) 1.863(14) 2.7786(11) 164.5(13)
    C8 H8 O1 4_576 0.95 2.31 3.0586(12) 135.8
data_global
_journal_date_recd_electronic     2011-06-17
_journal_date_accepted     2011-06-21
_journal_name_full     'Acta Crystallographica, Section E'
_journal_year     2011
_journal_volume     67
_journal_issue      7
_journal_page_first     o1851
_journal_page_last     o1851
_journal_paper_category     QO
_journal_coeditor_code     HG5056
_publ_contact_author_name     'Hong Chen'
_publ_contact_author_address
;
Medical College of Chinese People's Armed Police Forces,
Tianjin 300162,
People's Republic of China
Tianjin Key Laboratory for Biomarkers of Occupational
and Environmental Hazards,
Tianjin 300162,
People's Republic of China
;
_publ_contact_author_email     'tjch2010@yahoo.cn'
_publ_contact_author_fax     '+86-22-60578542'
_publ_contact_author_phone     '+86-22-60578542'
_publ_section_title
;
<i>N</i>-Cyclohexyl-2-(5-fluoro-1<i>H</i>-indol-3-yl)-2-oxoacetamide
;
loop_
    _publ_author_name
    _publ_author_footnote
    _publ_author_address
    'Dan-Li Tian' .
;
School of Pharmacy,
Tianjin Medical University,
Tianjin 300070,
People's Republic of China
;
    'Gang Luo' .
;
School of Pharmacy,
Tianjin Medical University,
Tianjin 300070,
People's Republic of China
;
    'Hong Chen' .
;
Medical College of Chinese People's Armed Police Forces,
Tianjin 300162,
People's Republic of China
Tianjin Key Laboratory for Biomarkers of Occupational
and Environmental Hazards,
Tianjin 300162,
People's Republic of China
;
    'Xiao-Wei Tang' .
;
Medical College of Chinese People's Armed Police Forces,
Tianjin 300162,
People's Republic of China
;
    'Yong-Feng Liu' .
;
Medical College of Chinese People's Armed Police Forces,
Tianjin 300162,
People's Republic of China
;
