# Supplementary material for: N-Cyclo­hexyl-2-(5-fluoro-1H-indol-3-yl)-2-oxoacetamide
Source: Acta Crystallogr Sect E Struct Rep Online. 2011 Jun 30;67(Pt 7):o1851. doi: 10.1107/S1600536811024299 (PMC3151783; doi:10.1107/S1600536811024299)
Supplement: Supplementary file 2 [file e-67-o1851-Isup2.hkl]

# 
# h,k,l, Fc-squared, Fo-squared, sigma(Fo-squared) and status flag 
# 
data_I
_shelx_title ' shelx in P2(1)/c' 
_shelx_refln_list_code          4 
_shelx_F_calc_maximum      153.61 
_exptl_crystal_F_000       608.00 
_reflns_d_resolution_high  0.7280 
 
loop_ 
 _symmetry_equiv_pos_as_xyz 
 'x, y, z' 
 '-x, y+1/2, -z+1/2' 
 '-x, -y, -z' 
 'x, -y-1/2, z-1/2' 
 
_cell_length_a    11.5065 
_cell_length_b     9.7666 
_cell_length_c    12.3139 
_cell_angle_alpha  90.000 
_cell_angle_beta   96.639 
_cell_angle_gamma  90.000 
 
_shelx_F_squared_multiplier     1.000 
 
loop_ 
 _refln_index_h 
 _refln_index_k 
 _refln_index_l 
 _refln_F_squared_calc 
 _refln_F_squared_meas 
 _refln_F_squared_sigma 
 _refln_observed_status 
   2   0   0      351.23      315.87      2.81 o 
   3   0   0      408.12      390.04      7.56 o 
   4   0   0      319.65      293.47      6.07 o 
   5   0   0      437.58      427.51     13.51 o 
   6   0   0      809.12      868.73     17.76 o 
   7   0   0      305.43      318.34      8.43 o 
   8   0   0     1600.87     1774.52     28.46 o 
   9   0   0        2.20        3.99      1.73 o 
  10   0   0      345.60      359.56     10.45 o 
  11   0   0      185.54      187.59      7.09 o 
  12   0   0       53.04       54.99      4.60 o 
  13   0   0     1772.49     1755.80     60.38 o 
  14   0   0      629.15      664.05     29.37 o 
  15   0   0      279.01      263.64     19.46 o 
   1   1   0       53.82       42.15      1.01 o 
   2   1   0     1429.60     1302.80     19.41 o 
   3   1   0     2215.27     2091.44     16.14 o 
   4   1   0      416.63      423.20      4.13 o 
   5   1   0      793.38      838.85      8.58 o 
   6   1   0       97.52      103.17      2.33 o 
   7   1   0       59.62       70.78      2.12 o 
   8   1   0       36.34       42.06      1.83 o 
   9   1   0       92.79       79.73      3.02 o 
  10   1   0       59.63       60.10      2.95 o 
  11   1   0       39.74       35.83      3.23 o 
  12   1   0       97.44       95.90      3.94 o 
  13   1   0       17.04       14.21      5.80 o 
  14   1   0       48.99       45.83      5.18 o 
  15   1   0        0.02        1.35      3.64 o 
   0   2   0     6030.21     5220.17     31.52 o 
   1   2   0      185.61      164.52      1.40 o 
   2   2   0    23596.66    20789.46    672.12 o 
   3   2   0     6896.48     6505.92     73.95 o 
   4   2   0     1207.47     1247.03     16.48 o 
   5   2   0      191.30      209.83      3.80 o 
   6   2   0      359.80      354.02      3.97 o 
   7   2   0        9.07       11.85      1.51 o 
   8   2   0      693.31      746.20      8.26 o 
   9   2   0      215.19      224.18      4.17 o 
  10   2   0       48.37       50.27      3.03 o 
  11   2   0      971.93      957.06     16.91 o 
  12   2   0       31.38       30.11      9.35 o 
  13   2   0       84.17       84.07      5.46 o 
  14   2   0       30.95       22.38      8.27 o 
  15   2   0       14.91        8.62      6.45 o 
   1   3   0     1799.75     1675.72     16.63 o 
   2   3   0      203.82      205.13      1.49 o 
   3   3   0     2087.63     2104.13     20.54 o 
   4   3   0        3.80        2.48      0.80 o 
   5   3   0     1551.51     1685.40     65.35 o 
   6   3   0      440.40      525.13      7.39 o 
   7   3   0     1147.79     1190.12     11.44 o 
   8   3   0       94.14       99.49      2.58 o 
   9   3   0       81.95       77.48      1.95 o 
  10   3   0       31.74       31.44      2.57 o 
  11   3   0        0.30        2.06      1.87 o 
  12   3   0        1.61        3.45      2.46 o 
  13   3   0      267.13      259.99      9.90 o 
  14   3   0       16.24       10.87      5.01 o 
  15   3   0        1.91        1.99      1.78 o 
   0   4   0      768.87      825.94      7.08 o 
   1   4   0      575.40      598.80      4.67 o 
   2   4   0       38.37       35.32      1.07 o 
   3   4   0        2.09        2.55      0.50 o 
   4   4   0      168.36      156.24      4.95 o 
   5   4   0     3378.39     3640.70     32.30 o 
   6   4   0      554.90      620.95      9.69 o 
   7   4   0      335.83      332.51      8.52 o 
   8   4   0      139.64      137.47      6.32 o 
   9   4   0      623.92      625.66     14.39 o 
  10   4   0        0.08        0.65      1.73 o 
  11   4   0        4.24        5.40      2.74 o 
  12   4   0       48.78       40.06     12.11 o 
  13   4   0       84.31       77.51      5.32 o 
  14   4   0       93.86       89.12      5.63 o 
   1   5   0      519.53      483.85      4.32 o 
   2   5   0      131.97      153.97      2.77 o 
   3   5   0     1438.06     1584.11     24.52 o 
   4   5   0        0.35        1.55      1.69 o 
   5   5   0      340.46      369.13      7.13 o 
   6   5   0      555.74      542.52     30.94 o 
   7   5   0       67.81       66.73      4.07 o 
   8   5   0      567.31      559.70     13.16 o 
   9   5   0        1.66        3.50      2.82 o 
  10   5   0       20.21       14.06      6.07 o 
  11   5   0       47.84       53.09     15.05 o 
  12   5   0        5.49        4.29      2.17 o 
  13   5   0       10.43        8.63      5.61 o 
  14   5   0        5.85        8.59      4.10 o 
   0   6   0      539.66      538.86     15.05 o 
   1   6   0        0.02        1.16      0.67 o 
   2   6   0      717.11      791.59      8.59 o 
   3   6   0     1348.08     1476.01     20.09 o 
   4   6   0      350.97      359.41      4.34 o 
   5   6   0      925.24      942.24     14.55 o 
   6   6   0     2469.67     2605.55     52.15 o 
   7   6   0     1054.33     1103.79     20.01 o 
   8   6   0      879.56      867.27     37.55 o 
   9   6   0      283.34      283.53      9.64 o 
  10   6   0       74.76       71.90     16.14 o 
  11   6   0       94.42       93.61      5.91 o 
  12   6   0       38.99       29.56     11.10 o 
  13   6   0        4.67        5.73      4.14 o 
  14   6   0        2.02        3.51      2.81 o 
   1   7   0       21.95       18.46      2.04 o 
   2   7   0      145.99      133.36      3.16 o 
   3   7   0        8.10        9.28      1.79 o 
   4   7   0      601.18      616.40      6.40 o 
   5   7   0      133.95      135.28      5.77 o 
   6   7   0      370.78      372.07      9.55 o 
   7   7   0       82.32       86.09     12.49 o 
   8   7   0        2.78        4.88      2.23 o 
   9   7   0       22.84       19.87      5.47 o 
  10   7   0       86.86       77.84      8.62 o 
  11   7   0        1.96        1.26      1.93 o 
  12   7   0        3.33        3.95      2.53 o 
  13   7   0       11.25        5.90      3.04 o 
   0   8   0      803.84      856.43     16.92 o 
   1   8   0      696.62      739.16     11.81 o 
   2   8   0       73.27       69.57      3.09 o 
   3   8   0       48.44       52.23      3.22 o 
   4   8   0     1341.45     1390.82     16.90 o 
   5   8   0       19.67       23.33      6.45 o 
   6   8   0        7.29        6.86      2.88 o 
   7   8   0        1.95        2.14      1.78 o 
   8   8   0       92.85      104.52      5.54 o 
   9   8   0      232.00      240.42      9.45 o 
  10   8   0      196.68      183.87      8.76 o 
  11   8   0      221.46      199.60      9.74 o 
  12   8   0       19.98       18.20      8.16 o 
   1   9   0        0.21        1.24      1.21 o 
   2   9   0       41.28       45.36      3.01 o 
   3   9   0       84.36       86.82      3.60 o 
   4   9   0      133.03      121.70      8.27 o 
   5   9   0       16.59       19.35      5.72 o 
   6   9   0        8.34        7.69      2.37 o 
   7   9   0        1.36        1.48      2.71 o 
   8   9   0       15.08       14.20      5.15 o 
   9   9   0        0.69        1.81      2.54 o 
  10   9   0       30.45       26.39      8.26 o 
  11   9   0       32.13       29.38     10.78 o 
   0  10   0      554.14      584.93     12.31 o 
   1  10   0      286.09      295.80      6.05 o 
   2  10   0      501.75      525.19      8.57 o 
   3  10   0       11.37       13.39      4.79 o 
   4  10   0       13.83       14.90      4.47 o 
   5  10   0      109.93      112.05      6.14 o 
   6  10   0        1.24        3.42      2.49 o 
   7  10   0        3.93        4.84      2.66 o 
   8  10   0      143.93      142.73      8.44 o 
   9  10   0        3.71        1.35      2.35 o 
  10  10   0        5.54        9.32      4.89 o 
   1  11   0      339.06      351.15      8.63 o 
   2  11   0       18.78       15.51      4.62 o 
   3  11   0        8.41        6.81      2.43 o 
   4  11   0       80.17       77.74      5.43 o 
   5  11   0        0.21        1.88      2.33 o 
   6  11   0        1.43        2.53      1.96 o 
   7  11   0       17.10       13.61      7.59 o 
   8  11   0        8.95        4.62      2.99 o 
   0  12   0       51.82       49.41      8.08 o 
   1  12   0        6.19        5.17      3.07 o 
   2  12   0        2.00        1.56      1.71 o 
   3  12   0       14.13       13.43      9.02 o 
   4  12   0      150.73      142.39     12.03 o 
   5  12   0        2.51        2.94      3.37 o 
   6  12   0       14.07        8.44      8.32 o 
   3  13   0       24.16       14.55      8.71 o 
 -15   1   1        3.62        3.62      3.24 o 
 -14   1   1        4.09        5.21      2.63 o 
 -13   1   1      294.09      293.94     10.10 o 
 -12   1   1      206.21      204.02      5.18 o 
 -11   1   1      651.22      684.06     10.98 o 
 -10   1   1      217.73      216.63      5.54 o 
  -9   1   1       97.63       94.32      3.65 o 
  -8   1   1      828.97      862.87     10.37 o 
  -7   1   1      257.65      268.07      5.87 o 
  -6   1   1       28.30       29.60      1.26 o 
  -5   1   1      637.71      643.92      4.45 o 
  -4   1   1       97.79       88.32      1.22 o 
  -3   1   1    13500.01    12547.06     88.65 o 
  -2   1   1      384.53      392.03      3.66 o 
  -1   1   1     1308.27     1188.64     11.51 o 
   0   1   1      164.29      146.27      2.04 o 
   1   1   1     1035.61      880.42     16.32 o 
   2   1   1       97.13      100.42      1.60 o 
   3   1   1     2935.17     2673.36     27.80 o 
   4   1   1       52.80       52.59      1.04 o 
   5   1   1     1079.68     1069.27     13.69 o 
   6   1   1      587.83      604.00      6.12 o 
   7   1   1      330.28      371.26      3.89 o 
   8   1   1        0.04        1.22      0.85 o 
   9   1   1      133.95      137.52      4.31 o 
  10   1   1      140.20      145.50      4.86 o 
  11   1   1       20.17       16.95      4.30 o 
  12   1   1      261.71      251.15      6.64 o 
  13   1   1      104.10       99.26      5.13 o 
  14   1   1       11.75       10.83      4.30 o 
  15   1   1      148.49      152.40     11.30 o 
 -15   2   1      119.02      106.01      6.14 o 
 -14   2   1       11.35       10.44      4.88 o 
 -13   2   1      139.80      136.18      7.09 o 
 -12   2   1       58.90       57.31      5.32 o 
 -11   2   1      577.38      566.58     13.13 o 
 -10   2   1       12.72       15.29      3.41 o 
  -9   2   1       10.32        9.88      2.02 o 
  -8   2   1       69.88       72.67      1.97 o 
  -7   2   1      135.28      145.84      3.68 o 
  -6   2   1       18.93       16.26      1.06 o 
  -5   2   1        0.05        1.11      0.40 o 
  -4   2   1     5821.14     5510.45     21.16 o 
  -3   2   1    16819.51    14996.37    264.51 o 
  -2   2   1    14892.85    13392.30    115.42 o 
  -1   2   1      268.09      243.81      1.83 o 
   0   2   1     4249.53     3748.06     25.58 o 
   1   2   1      720.27      729.06      5.57 o 
   2   2   1     9826.76     8872.47     68.65 o 
   3   2   1     8040.46     7716.37     53.29 o 
   4   2   1     3839.30     3660.95     17.31 o 
   5   2   1      774.45      813.71      7.30 o 
   6   2   1      344.35      362.17      4.14 o 
   7   2   1       19.89       22.18      1.30 o 
   8   2   1       83.92       84.49      2.18 o 
   9   2   1      439.36      425.94     11.43 o 
  10   2   1     1132.12     1190.83     15.19 o 
  11   2   1      773.49      791.47     14.68 o 
  12   2   1      148.59      144.51      6.07 o 
  13   2   1      105.14      108.62      7.91 o 
  14   2   1        0.39        0.58      2.19 o 
  15   2   1       29.60       17.59      9.57 o 
 -15   3   1       90.48       94.21      5.96 o 
 -14   3   1        0.50        1.91      2.33 o 
 -13   3   1       62.73       61.86      5.44 o 
 -12   3   1       17.98       15.05      6.28 o 
 -11   3   1      351.43      361.53     10.86 o 
 -10   3   1       47.82       44.97      2.63 o 
  -9   3   1       50.52       50.74      1.77 o 
  -8   3   1        6.37        7.77      1.58 o 
  -7   3   1       60.57       56.24      1.41 o 
  -6   3   1      221.52      218.84      4.60 o 
  -5   3   1      217.43      200.31      5.96 o 
  -4   3   1      104.62      106.10      3.29 o 
  -3   3   1      658.45      650.55      5.67 o 
  -2   3   1      940.28      910.51      4.96 o 
  -1   3   1      198.44      197.20      1.81 o 
   0   3   1      254.03      250.27      1.96 o 
   1   3   1       33.13       30.59      0.82 o 
   2   3   1      109.57       95.35      1.19 o 
   3   3   1       93.17       77.93      1.44 o 
   4   3   1      244.89      252.44      4.23 o 
   5   3   1     1713.16     1867.71     46.86 o 
   6   3   1      293.55      270.46      5.58 o 
   7   3   1       88.95       75.43      1.96 o 
   8   3   1       44.50       44.82      1.85 o 
   9   3   1      136.70      127.57      3.36 o 
  10   3   1       40.25       37.61      2.27 o 
  11   3   1      188.68      175.60      6.50 o 
  12   3   1      230.36      221.58      9.60 o 
  13   3   1       59.36       47.49     15.16 o 
  14   3   1        6.55        4.69      3.76 o 
  15   3   1       19.76       11.45      7.09 o 
 -15   4   1       26.45       17.55      9.12 o 
 -14   4   1        4.37        4.87      3.20 o 
 -13   4   1       20.18       17.24      8.11 o 
 -12   4   1       11.86       11.43      4.58 o 
 -11   4   1      177.29      171.58      6.75 o 
 -10   4   1      103.44      113.46      5.45 o 
  -9   4   1      229.94      221.01      7.22 o 
  -8   4   1      321.81      322.27      8.06 o 
  -7   4   1       24.12       15.17     13.25 o 
  -6   4   1     4934.44     5214.67     81.07 o 
  -5   4   1     5438.25     5612.30    131.50 o 
  -4   4   1      254.21      322.25     11.73 o 
  -3   4   1        7.51        8.60      0.83 o 
  -2   4   1     1081.64     1092.18      9.80 o 
  -1   4   1      238.42      264.07      2.38 o 
   0   4   1        7.67       10.52      0.82 o 
   1   4   1     1554.55     1572.52     15.55 o 
   2   4   1     7397.10     7127.22     90.74 o 
   3   4   1      337.07      360.46      3.72 o 
   4   4   1     2243.10     2407.02     54.37 o 
   5   4   1     4397.26     4560.89     63.79 o 
   6   4   1      106.32      112.58      5.02 o 
   7   4   1      595.21      602.35     11.33 o 
   8   4   1     1361.66     1286.49    112.82 o 
   9   4   1     1064.37     1060.21     18.55 o 
  10   4   1        0.20        1.42      1.33 o 
  11   4   1      215.88      206.81      7.69 o 
  12   4   1       55.95       59.42      9.61 o 
  13   4   1        2.05        3.92      2.22 o 
  14   4   1        2.72        1.27      1.72 o 
 -14   5   1        0.02       -0.16      2.29 o 
 -13   5   1       87.00       89.76      6.49 o 
 -12   5   1       44.16       43.58      7.95 o 
 -11   5   1      104.37      100.41      5.69 o 
 -10   5   1      280.88      272.40     10.01 o 
  -9   5   1       17.09       16.74      4.94 o 
  -8   5   1      713.43      758.88     14.96 o 
  -7   5   1        5.15        7.96      2.35 o 
  -6   5   1      315.84      307.99     11.89 o 
  -5   5   1      329.67      313.54      7.79 o 
  -4   5   1      305.78      306.31      3.91 o 
  -3   5   1      206.16      212.67      2.70 o 
  -2   5   1      482.97      484.35      5.61 o 
  -1   5   1        9.75       11.57      1.36 o 
   0   5   1      382.42      394.29      4.10 o 
   1   5   1       39.66       34.86      1.09 o 
   2   5   1       78.31       68.53      1.66 o 
   3   5   1      448.29      414.43      4.16 o 
   4   5   1      341.04      324.80      9.62 o 
   5   5   1      218.49      214.56      8.25 o 
   6   5   1        0.26        1.15      1.96 o 
   7   5   1      131.56      125.82      5.54 o 
   8   5   1        0.00        0.47      2.43 o 
   9   5   1      270.50      283.09      8.58 o 
  10   5   1      125.16      113.24      5.90 o 
  11   5   1       29.12       29.96      8.56 o 
  12   5   1       18.84       13.49      4.37 o 
  13   5   1       21.38       12.41      5.77 o 
  14   5   1       26.04       16.92     10.37 o 
 -14   6   1       61.92       71.36      7.68 o 
 -13   6   1        2.65        2.02      2.71 o 
 -12   6   1       17.54       14.66      5.24 o 
 -11   6   1      111.77      113.06      6.42 o 
 -10   6   1        6.44        5.86      2.84 o 
  -9   6   1       51.07       62.39     14.25 o 
  -8   6   1     1974.89     2098.80     34.30 o 
  -7   6   1      722.40      726.19     33.92 o 
  -6   6   1      324.03      317.40      7.88 o 
  -5   6   1       11.70       18.26      4.96 o 
  -4   6   1      131.11      123.56      2.06 o 
  -3   6   1       11.94       10.00      1.12 o 
  -2   6   1       11.02        7.10      1.46 o 
  -1   6   1     2046.93     2085.87     20.76 o 
   0   6   1     1703.47     1836.75     46.19 o 
   1   6   1        7.62       11.99      2.28 o 
   2   6   1       69.70       78.09      2.81 o 
   3   6   1       96.11       84.53      2.49 o 
   4   6   1       87.71       84.84      1.46 o 
   5   6   1      500.35      519.37     10.40 o 
   6   6   1      920.92      938.99     17.31 o 
   7   6   1     1599.57     1554.07     49.30 o 
   8   6   1       23.89       24.50      6.02 o 
   9   6   1       15.30       16.02      5.02 o 
  10   6   1        7.51        5.93      1.96 o 
  11   6   1       21.86       22.83      6.24 o 
  12   6   1       10.25        7.91      3.32 o 
  13   6   1      159.83      164.00      8.02 o 
 -13   7   1       10.44        4.59      2.92 o 
 -12   7   1        7.26        5.69      2.62 o 
 -11   7   1      323.89      309.24     11.98 o 
 -10   7   1       85.85       73.92     10.03 o 
  -9   7   1      609.63      603.86     14.51 o 
  -8   7   1      118.18      113.82      6.52 o 
  -7   7   1        5.06        5.27      2.27 o 
  -6   7   1      184.81      173.37      7.44 o 
  -5   7   1        2.83        3.34      1.39 o 
  -4   7   1      336.15      338.50      5.05 o 
  -3   7   1        9.15       12.89      1.57 o 
  -2   7   1      146.66      157.67      3.03 o 
  -1   7   1        8.24       13.87      3.08 o 
   0   7   1       44.78       51.27      2.38 o 
   1   7   1      125.47      116.93      3.54 o 
   2   7   1        9.73        7.94      1.94 o 
   3   7   1      100.28       95.54      2.54 o 
   4   7   1      203.71      211.04      3.68 o 
   5   7   1        9.07        6.42      2.26 o 
   6   7   1       46.90       47.08      6.56 o 
   7   7   1       34.49       31.35      7.41 o 
   8   7   1       66.19       62.00      4.92 o 
   9   7   1       16.63       16.88      4.85 o 
  10   7   1        4.31        5.80      3.01 o 
  11   7   1        5.09        3.90      3.65 o 
  12   7   1       20.45       15.94      6.47 o 
  13   7   1       43.16       30.10     12.81 o 
 -12   8   1        0.68        5.08      3.29 o 
 -11   8   1      368.48      344.69     16.03 o 
 -10   8   1      509.47      504.15     16.11 o 
  -9   8   1       13.96       24.18      7.20 o 
  -8   8   1      322.44      348.76     10.27 o 
  -7   8   1       38.27       48.14     13.98 o 
  -6   8   1       27.46       30.53      7.02 o 
  -5   8   1       55.90       61.25     13.17 o 
  -4   8   1      572.29      606.73      8.63 o 
  -3   8   1     1008.83     1013.58     13.60 o 
  -2   8   1      106.61      102.63      3.77 o 
  -1   8   1      446.03      489.62      8.60 o 
   0   8   1      378.01      395.47      7.63 o 
   1   8   1      310.63      333.57      7.03 o 
   2   8   1        0.44        0.76      0.66 o 
   3   8   1      331.32      326.50      6.30 o 
   4   8   1      105.05       91.20      3.62 o 
   5   8   1      118.04      124.31      5.51 o 
   6   8   1      223.61      222.03      8.07 o 
   7   8   1      110.22       98.86      6.31 o 
   8   8   1        7.94        7.21      3.15 o 
   9   8   1       14.65       14.74      3.84 o 
  10   8   1      513.43      517.92     15.08 o 
  11   8   1       23.85       17.65      7.02 o 
  12   8   1       17.87       14.63      9.09 o 
 -11   9   1       61.19       35.96     10.53 o 
 -10   9   1        0.54        2.60      2.02 o 
  -9   9   1      167.62      173.05      7.32 o 
  -8   9   1       12.57       12.59      4.48 o 
  -7   9   1      111.51      117.06      5.71 o 
  -6   9   1        0.01        0.99      1.27 o 
  -5   9   1        0.95        0.81      1.55 o 
  -4   9   1      304.28      299.97      9.91 o 
  -3   9   1        6.07        8.05      2.29 o 
  -2   9   1       92.32       90.55      3.47 o 
  -1   9   1      173.60      174.87      4.76 o 
   0   9   1       83.46       83.20      3.57 o 
   1   9   1       14.87       16.84      3.85 o 
   2   9   1      283.42      299.16      7.43 o 
   3   9   1       50.97       45.39      3.00 o 
   4   9   1       81.82       87.95      5.14 o 
   5   9   1        5.65       10.46      2.97 o 
   6   9   1        3.00        2.71      1.82 o 
   7   9   1       26.56       24.92      6.12 o 
   8   9   1       91.61       95.65      6.86 o 
   9   9   1       13.80       12.87      4.75 o 
  10   9   1        0.54        2.96      2.44 o 
  11   9   1       10.97       13.13      5.90 o 
 -10  10   1       95.33      120.31      8.71 o 
  -9  10   1       13.05       12.51      5.49 o 
  -8  10   1       13.11        9.08      4.82 o 
  -7  10   1        7.51        8.07      4.08 o 
  -6  10   1        0.00        3.05      1.78 o 
  -5  10   1        0.59        3.31      1.65 o 
  -4  10   1      194.79      210.39      8.51 o 
  -3  10   1      282.21      281.74      9.53 o 
  -2  10   1      129.91      127.79      4.58 o 
  -1  10   1       20.83       18.41      4.97 o 
   0  10   1       25.22       24.96      6.44 o 
   1  10   1      189.96      193.09      4.84 o 
   2  10   1       59.52       61.58      4.07 o 
   3  10   1        0.03        0.54      2.10 o 
   4  10   1       57.39       58.83      7.87 o 
   5  10   1      100.52       95.08      6.73 o 
   6  10   1       16.56       16.35      5.91 o 
   7  10   1       34.69       27.93      6.74 o 
   8  10   1        5.82       10.76      4.15 o 
   9  10   1       82.85       87.56      6.21 o 
  10  10   1       39.11       42.77     13.75 o 
  -9  11   1        0.79        1.89      2.64 o 
  -8  11   1        8.59       11.22      5.70 o 
  -7  11   1       74.05       76.06      7.11 o 
  -6  11   1        0.05        1.39      1.93 o 
  -5  11   1        9.26       13.20      5.34 o 
  -4  11   1       15.67       15.87      4.86 o 
  -3  11   1       29.82       24.67     10.14 o 
  -2  11   1      140.16      127.13      7.03 o 
  -1  11   1       25.75       23.03      6.63 o 
   0  11   1        3.27        3.54      1.55 o 
   1  11   1       78.49       84.22      5.67 o 
   2  11   1      319.17      338.60     11.84 o 
   3  11   1        1.72        4.65      2.79 o 
   4  11   1       43.31       41.98     13.47 o 
   5  11   1       18.69       20.72      6.10 o 
   6  11   1        4.51        5.54      2.77 o 
   7  11   1       18.67       29.00      8.17 o 
   8  11   1       96.63       97.62      6.56 o 
  -6  12   1       64.97       47.23      9.98 o 
  -5  12   1       32.83       20.33     14.15 o 
  -4  12   1      367.46      383.95     15.54 o 
  -3  12   1      104.43      105.39      8.42 o 
  -2  12   1      379.17      390.04     16.64 o 
  -1  12   1       27.97       25.07      5.42 o 
   0  12   1        3.03        2.58      5.07 o 
   1  12   1      322.51      319.41     10.24 o 
   2  12   1       80.86       71.63      6.37 o 
   3  12   1       72.27       63.57      7.01 o 
   4  12   1        0.04        1.35      2.14 o 
   5  12   1      171.60      172.64      9.16 o 
   6  12   1       38.81       34.37      6.46 o 
  -3  13   1       45.89       25.55     20.05 o 
   3  13   1      213.83      198.55      9.65 o 
 -15   0   2      165.29      169.00     17.23 o 
 -14   0   2      433.95      474.08     26.49 o 
 -13   0   2      696.35      701.45     18.82 o 
 -12   0   2       27.30       22.71      8.15 o 
 -11   0   2      108.40      108.10      5.39 o 
 -10   0   2       26.67       35.67     11.27 o 
  -9   0   2      786.56      838.22     24.73 o 
  -8   0   2     1745.30     1873.07     63.62 o 
  -7   0   2     1724.19     1805.33     42.91 o 
  -6   0   2      159.66      183.78      3.48 o 
  -5   0   2      206.29      214.65      4.79 o 
  -4   0   2     1315.19     1380.85      8.82 o 
  -3   0   2       54.84       45.90      1.39 o 
  -2   0   2     1780.79     1591.70     29.30 o 
  -1   0   2    15264.08    13335.53    186.00 o 
   0   0   2    10747.21     8673.94    493.91 o 
   1   0   2      290.62      276.38      2.81 o 
   2   0   2      206.06      191.49      2.38 o 
   3   0   2      661.91      679.00      5.75 o 
   4   0   2      520.38      537.78      5.73 o 
   5   0   2     2732.40     2844.11     70.83 o 
   6   0   2     3725.48     3689.92     36.91 o 
   7   0   2     2591.01     2756.92     82.27 o 
   8   0   2       64.45       74.64      4.13 o 
   9   0   2        0.02        2.34      1.85 o 
  10   0   2      277.00      294.57      8.39 o 
  11   0   2       81.13       83.12      4.75 o 
  12   0   2       56.99       53.14      4.38 o 
  13   0   2       56.04       54.73      5.40 o 
  14   0   2      306.77      319.62     26.49 o 
  15   0   2      149.69      149.52     14.78 o 
 -15   1   2        3.30        3.11      3.30 o 
 -14   1   2      247.24      243.64     11.31 o 
 -13   1   2       32.04       28.33     10.30 o 
 -12   1   2      191.28      195.81      5.09 o 
 -11   1   2       38.30       39.48      5.05 o 
 -10   1   2       34.01       32.57      3.32 o 
  -9   1   2       41.79       35.67      2.86 o 
  -8   1   2       18.31       19.25      3.63 o 
  -7   1   2       91.89       91.27      2.80 o 
  -6   1   2      316.22      336.72      4.98 o 
  -5   1   2      734.95      802.18      6.70 o 
  -4   1   2      300.37      278.96      2.51 o 
  -3   1   2      428.10      464.34      3.29 o 
  -2   1   2     2752.58     2439.14     17.11 o 
  -1   1   2     4648.70     4092.50     34.18 o 
   0   1   2      252.51      245.31      2.80 o 
   1   1   2      570.16      486.27      8.12 o 
   2   1   2       10.48       17.29      0.65 o 
   3   1   2      144.46      120.30      1.50 o 
   4   1   2     1360.79     1383.25      8.29 o 
   5   1   2       44.21       40.30      1.34 o 
   6   1   2       29.56       27.55      1.32 o 
   7   1   2       75.20       73.01      2.74 o 
   8   1   2        0.44        1.79      1.07 o 
   9   1   2      320.40      318.10      6.41 o 
  10   1   2        0.17        1.80      1.42 o 
  11   1   2      129.91      133.94      4.48 o 
  12   1   2       12.62       13.95      5.03 o 
  13   1   2       88.15       90.10      5.46 o 
  14   1   2        0.63        1.27      1.56 o 
  15   1   2        0.09        2.13      4.02 o 
 -15   2   2       34.97       22.07     11.55 o 
 -14   2   2       24.85       25.03     10.71 o 
 -13   2   2       24.15       23.84      7.51 o 
 -12   2   2      106.25      107.13      7.07 o 
 -11   2   2      529.25      534.54     11.10 o 
 -10   2   2      165.70      169.59      5.86 o 
  -9   2   2       96.07       91.08      2.75 o 
  -8   2   2       58.11       46.50      1.60 o 
  -7   2   2      211.00      214.26      4.86 o 
  -6   2   2     2287.01     2406.85     19.19 o 
  -5   2   2      671.50      684.65      5.06 o 
  -4   2   2      137.27      136.51      2.41 o 
  -3   2   2     1521.05     1516.47     19.98 o 
  -2   2   2      895.92      907.03      6.91 o 
  -1   2   2     1924.10     1809.46     18.23 o 
   0   2   2     1885.26     1737.62     19.95 o 
   1   2   2      641.68      679.01      3.55 o 
   2   2   2     1337.55     1391.97     10.78 o 
   3   2   2     3083.01     3003.68     20.52 o 
   4   2   2     1521.84     1637.54      9.69 o 
   5   2   2      316.78      345.84      4.27 o 
   6   2   2        1.19        1.84      0.54 o 
   7   2   2      215.73      195.40      4.48 o 
   8   2   2      140.19      149.05      3.79 o 
   9   2   2      482.04      487.76     11.72 o 
  10   2   2       20.69       19.15      3.70 o 
  11   2   2      108.02       89.72      7.83 o 
  12   2   2        3.59        2.96      2.45 o 
  13   2   2      226.10      216.41     16.51 o 
  14   2   2        1.95        1.58      2.04 o 
  15   2   2        0.00        1.13      1.65 o 
 -15   3   2       19.08       16.61      9.75 o 
 -14   3   2       34.82       22.27     10.17 o 
 -13   3   2       72.39       69.59      6.66 o 
 -12   3   2        1.10        0.85      2.02 o 
 -11   3   2        2.40        5.37      2.38 o 
 -10   3   2      360.93      381.68      7.28 o 
  -9   3   2      434.07      430.29     12.08 o 
  -8   3   2       31.28       39.52      1.69 o 
  -7   3   2      404.69      380.44      4.18 o 
  -6   3   2      234.49      249.39      5.29 o 
  -5   3   2      598.77      652.82      8.73 o 
  -4   3   2       73.60       89.24      2.05 o 
  -3   3   2     1091.87     1097.71      9.56 o 
  -2   3   2     1210.00     1273.31      7.33 o 
  -1   3   2      309.91      298.11      3.35 o 
   0   3   2     1837.96     1803.94     12.50 o 
   1   3   2      187.92      181.37      1.78 o 
   2   3   2      172.87      163.18      2.86 o 
   3   3   2      228.17      231.84      3.41 o 
   4   3   2     3592.89     3546.34     39.16 o 
   5   3   2      304.06      247.59      3.10 o 
   6   3   2       11.96       10.80      1.04 o 
   7   3   2        3.59        4.78      1.06 o 
   8   3   2      101.14      102.99      2.66 o 
   9   3   2        7.12        8.67      2.29 o 
  10   3   2      786.05      784.78     16.68 o 
  11   3   2        2.82        1.87      2.14 o 
  12   3   2       20.72       20.99      6.54 o 
  13   3   2      242.38      221.85     18.77 o 
  14   3   2       30.44       21.74     10.58 o 
 -15   4   2        0.02        1.96      2.39 o 
 -14   4   2        8.28        7.98      3.21 o 
 -13   4   2        5.59        4.18      2.47 o 
 -12   4   2       48.08       41.34     13.74 o 
 -11   4   2        0.28        1.49      1.76 o 
 -10   4   2       22.32       24.58      6.76 o 
  -9   4   2      211.62      204.74      6.84 o 
  -8   4   2      688.63      673.43      9.29 o 
  -7   4   2      396.89      426.56      8.15 o 
  -6   4   2     1931.44     2047.84     44.72 o 
  -5   4   2     1123.76     1130.46     18.30 o 
  -4   4   2      106.76      110.32      2.01 o 
  -3   4   2      875.34      914.18      7.46 o 
  -2   4   2      132.47      141.12      2.50 o 
  -1   4   2      223.70      216.45      3.43 o 
   0   4   2        0.45        0.94      0.34 o 
   1   4   2      216.75      225.87      3.24 o 
   2   4   2     4513.29     4545.94     37.65 o 
   3   4   2      116.52      112.12      2.13 o 
   4   4   2       12.54       14.04      0.96 o 
   5   4   2      697.54      742.08     14.58 o 
   6   4   2      978.77      951.22     11.05 o 
   7   4   2        4.21        4.88      1.03 o 
   8   4   2      311.97      307.07      6.14 o 
   9   4   2      236.09      189.95     25.15 o 
  10   4   2        3.91        4.26      1.88 o 
  11   4   2       11.49       13.06      3.88 o 
  12   4   2      155.88      149.39      8.05 o 
  13   4   2       11.58        7.57      2.48 o 
  14   4   2        0.41        1.16      1.92 o 
 -14   5   2        0.37        2.13      2.29 o 
 -13   5   2       10.80        9.76      5.49 o 
 -12   5   2       15.66       17.94      5.94 o 
 -11   5   2       41.28       51.74      7.33 o 
 -10   5   2       11.37       10.11      3.29 o 
  -9   5   2      589.15      598.56     14.61 o 
  -8   5   2      409.21      405.87     10.71 o 
  -7   5   2      870.27      903.18     14.06 o 
  -6   5   2       14.70        9.83      2.75 o 
  -5   5   2      902.50      864.18     12.05 o 
  -4   5   2      116.53      119.35      2.81 o 
  -3   5   2      352.62      357.67      4.04 o 
  -2   5   2        0.91        1.59      0.63 o 
  -1   5   2      533.59      525.16      6.18 o 
   0   5   2        7.39        6.65      1.46 o 
   1   5   2        3.77        4.97      1.10 o 
   2   5   2      462.27      413.50      4.37 o 
   3   5   2       47.95       67.78      1.63 o 
   4   5   2       63.96       62.83      1.38 o 
   5   5   2      674.94      731.56      8.97 o 
   6   5   2      124.08      130.58      6.03 o 
   7   5   2       98.35      105.84      5.30 o 
   8   5   2      258.87      241.88      7.39 o 
   9   5   2       14.71        9.85      2.62 o 
  10   5   2      236.34      209.53      7.19 o 
  11   5   2       36.11       43.64      9.44 o 
  12   5   2       27.36       22.92      8.37 o 
  13   5   2        2.97        2.88      1.60 o 
  14   5   2        0.11        0.89      2.22 o 
 -14   6   2        3.02        1.88      2.49 o 
 -13   6   2        4.06        3.44      2.80 o 
 -12   6   2        2.73        6.12      2.64 o 
 -11   6   2        0.19        1.27      2.29 o 
 -10   6   2      121.26      127.51      6.66 o 
  -9   6   2       15.38       16.62      4.50 o 
  -8   6   2     1847.01     1905.69     31.59 o 
  -7   6   2       82.23       87.41      5.20 o 
  -6   6   2      817.89      815.73     13.56 o 
  -5   6   2      338.76      348.45      4.51 o 
  -4   6   2      135.35      143.63      2.54 o 
  -3   6   2      565.56      562.98      5.81 o 
  -2   6   2      372.21      376.48      4.99 o 
  -1   6   2      114.71      125.49      3.22 o 
   0   6   2       39.51       36.71      1.73 o 
   1   6   2      636.39      662.04      8.86 o 
   2   6   2      945.07      985.57     10.24 o 
   3   6   2      447.50      426.84      7.24 o 
   4   6   2      173.24      159.36      2.63 o 
   5   6   2      164.67      167.27      3.89 o 
   6   6   2       88.23       76.91      4.94 o 
   7   6   2       93.96       80.30     15.86 o 
   8   6   2       92.60       91.33      4.63 o 
   9   6   2       23.92       27.15      6.98 o 
  10   6   2        8.10        5.49      2.25 o 
  11   6   2       17.12       17.61      6.08 o 
  12   6   2       49.86       45.09      8.27 o 
  13   6   2       56.06       66.07     10.42 o 
 -13   7   2       73.46       78.02      6.34 o 
 -12   7   2       29.58       28.28     12.24 o 
 -11   7   2      662.05      683.68     16.08 o 
 -10   7   2      142.63      148.59      7.23 o 
  -9   7   2      322.86      335.49      9.93 o 
  -8   7   2      189.26      177.66      7.05 o 
  -7   7   2        6.66        6.20      2.16 o 
  -6   7   2       54.94       55.24      6.86 o 
  -5   7   2     1180.09     1181.97     14.88 o 
  -4   7   2       36.77       31.81      1.53 o 
  -3   7   2      761.70      774.98      7.58 o 
  -2   7   2      295.93      278.85      7.56 o 
  -1   7   2       15.94       21.65      1.95 o 
   0   7   2       23.83       21.60      4.17 o 
   1   7   2      261.56      240.36      4.98 o 
   2   7   2       19.68       21.65      1.85 o 
   3   7   2      195.09      197.80      4.04 o 
   4   7   2      111.07       94.56      6.01 o 
   5   7   2       91.71       79.99      4.93 o 
   6   7   2      172.36      165.59      7.40 o 
   7   7   2       13.57       26.47      6.85 o 
   8   7   2      144.50      113.49      8.68 o 
   9   7   2       41.19       47.43     13.14 o 
  10   7   2       39.61       37.43     13.42 o 
  11   7   2       38.05       37.20     14.74 o 
  12   7   2        1.50        4.88      2.02 o 
  13   7   2      170.30      176.61      8.73 o 
 -12   8   2      384.94      370.27     11.42 o 
 -11   8   2      134.41      116.79     10.20 o 
 -10   8   2      403.78      388.23     13.07 o 
  -9   8   2      135.29      161.35      9.19 o 
  -8   8   2       53.54       68.58      8.68 o 
  -7   8   2        4.61        8.23      2.95 o 
  -6   8   2       20.29       21.32      5.81 o 
  -5   8   2       12.80       17.37      4.28 o 
  -4   8   2        3.22        5.21      1.67 o 
  -3   8   2       69.43       70.58      3.42 o 
  -2   8   2       29.03       27.68      2.59 o 
  -1   8   2       96.75       97.67      3.74 o 
   0   8   2       12.61       13.47      3.47 o 
   1   8   2      447.60      446.95      8.58 o 
   2   8   2      342.94      365.73      7.25 o 
   3   8   2      891.00      930.91     12.36 o 
   4   8   2      617.72      591.90      8.77 o 
   5   8   2      416.71      409.41     10.91 o 
   6   8   2      232.86      226.46      7.28 o 
   7   8   2      105.91       93.38      9.05 o 
   8   8   2       63.00       56.59      8.32 o 
   9   8   2       50.69       50.85      8.22 o 
  10   8   2       14.39       19.12      7.35 o 
  11   8   2      112.84      128.13      8.94 o 
  12   8   2        0.01        1.59      2.29 o 
 -11   9   2      233.68      239.25      9.13 o 
 -10   9   2        0.96        1.36      1.65 o 
  -9   9   2        9.15        6.43      3.06 o 
  -8   9   2       25.63       30.66     10.67 o 
  -7   9   2       27.32       24.05      7.96 o 
  -6   9   2      177.76      178.27      8.24 o 
  -5   9   2       49.17       55.72      5.81 o 
  -4   9   2      135.64      124.90      5.38 o 
  -3   9   2       59.13       61.90      2.89 o 
  -2   9   2      120.67      126.83      4.13 o 
  -1   9   2       74.23       80.64      3.28 o 
   0   9   2      189.95      199.77      5.04 o 
   1   9   2       90.68       91.87      3.24 o 
   2   9   2        4.19        4.55      1.56 o 
   3   9   2       83.95       81.66      3.28 o 
   4   9   2      199.86      181.84      6.82 o 
   5   9   2        8.87        5.17      2.06 o 
   6   9   2      164.63      154.24      7.73 o 
   7   9   2        8.41        9.06      4.11 o 
   8   9   2        0.02        1.58      1.93 o 
   9   9   2      191.47      195.98      9.56 o 
  10   9   2      347.33      383.31     18.07 o 
  11   9   2        0.26        2.00      2.48 o 
 -10  10   2       49.91       39.81     15.99 o 
  -9  10   2        0.35        1.33      1.67 o 
  -8  10   2       18.90       18.80      7.55 o 
  -7  10   2      106.25      116.54      6.74 o 
  -6  10   2      483.69      510.50     16.08 o 
  -5  10   2      178.67      198.21     10.22 o 
  -4  10   2      264.73      263.57      8.17 o 
  -3  10   2       95.83       93.75      5.78 o 
  -2  10   2       88.07       82.29      3.94 o 
  -1  10   2     1246.42     1337.26     16.01 o 
   0  10   2      117.91      118.23      3.94 o 
   1  10   2       63.46       60.98      3.22 o 
   2  10   2       23.58       28.36      2.84 o 
   3  10   2       46.13       46.81     12.78 o 
   4  10   2       36.83       37.79      9.19 o 
   5  10   2       12.56       21.55      6.70 o 
   6  10   2       62.17       51.69      5.81 o 
   7  10   2      220.22      223.22      8.57 o 
   8  10   2      597.57      649.55     25.62 o 
   9  10   2       56.52       54.01      7.64 o 
  10  10   2       53.94       37.00     15.28 o 
  -8  11   2        1.80        0.82      3.24 o 
  -7  11   2       38.35       31.06     17.38 o 
  -6  11   2       17.79       24.75     10.24 o 
  -5  11   2        4.80        5.45      2.90 o 
  -4  11   2        0.37        1.67      2.26 o 
  -3  11   2        3.14        3.63      4.90 o 
  -2  11   2       17.59       17.53      7.75 o 
  -1  11   2       14.03       12.64      5.52 o 
   0  11   2      148.47      151.55      6.28 o 
   1  11   2       75.20       79.39      7.18 o 
   2  11   2     1009.76     1021.49     19.10 o 
   3  11   2       41.64       38.88     13.47 o 
   4  11   2        7.37        6.92      2.36 o 
   5  11   2      111.65      120.54      7.26 o 
   6  11   2       55.01       59.81      9.23 o 
   7  11   2       95.54      100.05      7.25 o 
   8  11   2       60.50       64.24     22.19 o 
  -6  12   2      179.86      197.55     14.07 o 
  -5  12   2      134.81      129.66      9.23 o 
  -4  12   2        0.03        1.42      2.05 o 
  -3  12   2       19.37       20.62     15.62 o 
  -2  12   2      131.87      127.22      8.09 o 
  -1  12   2       61.94       55.07      4.62 o 
   0  12   2        6.31        6.19      6.64 o 
   1  12   2      223.58      218.23     11.96 o 
   2  12   2       54.34       50.69     11.08 o 
   3  12   2       24.30       25.75      9.37 o 
   4  12   2       18.01       16.74      8.05 o 
   5  12   2       46.09       34.22     14.57 o 
   6  12   2       26.99       25.09     13.09 o 
  -3  13   2       63.03       64.30      6.30 o 
  -2  13   2        9.11        4.55     10.05 o 
  -1  13   2        0.17       -1.01      5.50 o 
   0  13   2       83.07       69.39     10.78 o 
   1  13   2       40.40       30.40     12.70 o 
   2  13   2      127.95      113.11      8.34 o 
   3  13   2      102.25       86.80      6.40 o 
 -15   1   3       40.43       28.71     19.71 o 
 -14   1   3        0.08        2.61      2.49 o 
 -13   1   3       61.10       63.09      4.12 o 
 -12   1   3       27.26       30.54      6.86 o 
 -11   1   3      293.85      320.92      7.90 o 
 -10   1   3        2.02        3.78      1.64 o 
  -9   1   3      118.11      111.53      4.35 o 
  -8   1   3      289.22      303.14      5.89 o 
  -7   1   3      428.40      412.86      6.94 o 
  -6   1   3      541.34      560.86      6.10 o 
  -5   1   3      529.76      516.08      5.11 o 
  -4   1   3        1.84        2.22      0.45 o 
  -3   1   3     2665.50     2547.42     20.49 o 
  -2   1   3        3.96        4.44      0.84 o 
  -1   1   3     5870.25     5150.02     41.41 o 
   0   1   3       23.55       36.57      0.95 o 
   1   1   3      134.50      148.04      1.76 o 
   2   1   3     2092.50     2071.57     13.91 o 
   3   1   3      188.25      177.87      2.00 o 
   4   1   3        1.77        1.34      0.37 o 
   5   1   3       13.49       14.55      1.85 o 
   6   1   3      467.91      452.58      4.32 o 
   7   1   3      530.02      514.16      7.73 o 
   8   1   3      296.17      294.08      5.23 o 
   9   1   3       72.42       65.96      2.88 o 
  10   1   3      322.97      312.59      6.89 o 
  11   1   3       44.45       38.59      4.51 o 
  12   1   3      170.43      170.06      5.12 o 
  13   1   3      110.31      118.79      6.09 o 
  14   1   3       13.43        9.83      4.44 o 
  15   1   3      295.76      304.70     13.93 o 
 -15   2   3        3.68        2.65      2.70 o 
 -14   2   3       20.21       19.37      9.32 o 
 -13   2   3      327.71      318.78     10.89 o 
 -12   2   3        2.41        2.47      1.38 o 
 -11   2   3       42.55       41.71      3.36 o 
 -10   2   3       62.22       61.26      3.18 o 
  -9   2   3     1382.54     1411.64     31.50 o 
  -8   2   3       41.87       45.59      1.84 o 
  -7   2   3      223.86      222.48      5.18 o 
  -6   2   3      765.74      784.81      7.71 o 
  -5   2   3      103.67      121.31      2.65 o 
  -4   2   3        3.75        9.22      1.31 o 
  -3   2   3      791.40      860.25      6.55 o 
  -2   2   3        0.00        0.94      0.46 o 
  -1   2   3      425.32      412.07      3.64 o 
   0   2   3       19.85       14.38      1.20 o 
   1   2   3     3209.56     3176.79     21.11 o 
   2   2   3     1256.45     1224.88     19.66 o 
   3   2   3      897.46      892.96      7.14 o 
   4   2   3     4862.65     5004.39     64.05 o 
   5   2   3        6.66       12.39      1.94 o 
   6   2   3       19.13       18.93      1.71 o 
   7   2   3      317.56      309.22      4.83 o 
   8   2   3      135.78      142.14      3.84 o 
   9   2   3      244.19      239.64      5.00 o 
  10   2   3       11.73       10.64      2.35 o 
  11   2   3       63.65       65.57      3.84 o 
  12   2   3      151.85      158.21      6.69 o 
  13   2   3        0.02        1.11      1.47 o 
  14   2   3        4.57        5.23      2.90 o 
 -15   3   3        0.01        0.02      2.39 o 
 -14   3   3       15.47       12.53      6.06 o 
 -13   3   3        0.01        1.68      2.40 o 
 -12   3   3        5.59        4.57      2.12 o 
 -11   3   3       88.00       89.05      5.09 o 
 -10   3   3      159.94      163.63      4.80 o 
  -9   3   3      216.10      202.57     14.30 o 
  -8   3   3      211.24      209.81      5.31 o 
  -7   3   3        3.07        3.14      0.75 o 
  -6   3   3      115.88      125.15      3.17 o 
  -5   3   3      149.52      127.99      2.57 o 
  -4   3   3      206.88      204.89      3.85 o 
  -3   3   3     3442.38     3517.87     37.20 o 
  -2   3   3       10.47        8.05      0.83 o 
  -1   3   3     2806.17     2866.10     17.89 o 
   0   3   3      140.46      158.35      3.42 o 
   1   3   3      945.46      944.22      7.00 o 
   2   3   3      347.73      369.24      3.09 o 
   3   3   3     1906.05     2045.71     28.50 o 
   4   3   3      174.69      197.97      2.85 o 
   5   3   3       25.17       18.78      1.24 o 
   6   3   3      126.81      134.48      3.52 o 
   7   3   3       36.39       34.59      1.71 o 
   8   3   3       95.99       91.93      2.61 o 
   9   3   3        5.07        5.53      1.60 o 
  10   3   3      551.09      539.77     10.69 o 
  11   3   3        9.98        9.07      2.61 o 
  12   3   3      129.95      113.04      6.70 o 
  13   3   3       63.51       68.70      5.64 o 
  14   3   3       15.34       12.04      4.91 o 
 -15   4   3      110.15      114.68      7.47 o 
 -14   4   3       52.93       64.47      6.04 o 
 -13   4   3        8.00        8.02      3.54 o 
 -12   4   3       14.77       12.94      4.96 o 
 -11   4   3      272.01      267.60      8.77 o 
 -10   4   3       40.19       47.23      8.78 o 
  -9   4   3      372.01      356.12      9.81 o 
  -8   4   3      171.26      154.41      3.94 o 
  -7   4   3     1429.66     1418.64     26.98 o 
  -6   4   3      418.15      419.40      4.27 o 
  -5   4   3      142.50      176.86      3.86 o 
  -4   4   3     1353.81     1415.18     11.30 o 
  -3   4   3      111.00      113.43      2.38 o 
  -2   4   3     2154.39     2334.56     33.35 o 
  -1   4   3     1657.08     1692.20     10.16 o 
   0   4   3     2636.76     2577.05     18.78 o 
   1   4   3       50.93       49.35      1.42 o 
   2   4   3      253.63      291.89      3.81 o 
   3   4   3      126.27      153.97      2.78 o 
   4   4   3       81.70       62.04      1.50 o 
   5   4   3       14.56       15.88      1.49 o 
   6   4   3      251.76      261.89      3.71 o 
   7   4   3      311.33      294.90      5.34 o 
   8   4   3        3.56        5.28      1.56 o 
   9   4   3      262.87      257.22      7.77 o 
  10   4   3      164.34      170.56      7.17 o 
  11   4   3      230.57      221.87      7.92 o 
  12   4   3       33.32       37.85      9.00 o 
  13   4   3      152.56      151.67      8.21 o 
  14   4   3      101.79       95.24      6.19 o 
 -14   5   3       86.65       97.86      7.71 o 
 -13   5   3       46.16       41.97     11.98 o 
 -12   5   3        0.77        1.84      1.95 o 
 -11   5   3       20.92       22.25      7.12 o 
 -10   5   3       10.80        8.43      2.86 o 
  -9   5   3      538.17      565.83     13.29 o 
  -8   5   3        0.16        0.71      0.60 o 
  -7   5   3       78.25       74.50      3.42 o 
  -6   5   3      973.87      955.93     26.45 o 
  -5   5   3       46.64       35.64      1.39 o 
  -4   5   3       10.51       16.18      1.79 o 
  -3   5   3       43.27       37.98      1.26 o 
  -2   5   3      304.19      306.45      3.83 o 
  -1   5   3      371.03      423.72      4.67 o 
   0   5   3      145.87      155.53      2.96 o 
   1   5   3      249.88      237.49      3.24 o 
   2   5   3       22.38       23.33      1.36 o 
   3   5   3       65.20       64.91      1.72 o 
   4   5   3      516.53      538.55      6.33 o 
   5   5   3      122.18      117.41      2.18 o 
   6   5   3      325.75      306.59      5.03 o 
   7   5   3      160.10      158.31      4.99 o 
   8   5   3      143.10      116.19      5.45 o 
   9   5   3      558.62      532.46     13.93 o 
  10   5   3      190.92      170.95      6.96 o 
  11   5   3       63.79       65.76      8.14 o 
  12   5   3       22.98       16.64      6.04 o 
  13   5   3       53.68       56.64      8.40 o 
 -14   6   3        2.05        2.56      2.62 o 
 -13   6   3        0.15        0.99      2.30 o 
 -12   6   3      104.00      106.66      6.07 o 
 -11   6   3       25.71       33.97      9.65 o 
 -10   6   3       17.77       16.56      4.97 o 
  -9   6   3        3.72       12.90      5.57 o 
  -8   6   3        1.42        2.22      1.67 o 
  -7   6   3      481.69      490.78     11.02 o 
  -6   6   3     1423.90     1430.19     26.90 o 
  -5   6   3       35.69       38.43      1.28 o 
  -4   6   3      262.18      250.82      3.66 o 
  -3   6   3       36.88       38.57      1.52 o 
  -2   6   3     1246.41     1258.36     18.29 o 
  -1   6   3      662.33      718.89      6.18 o 
   0   6   3      299.44      341.15      4.96 o 
   1   6   3       34.95       31.60      1.35 o 
   2   6   3      442.10      446.81      7.75 o 
   3   6   3        3.88        3.39      0.81 o 
   4   6   3       40.12       44.08      1.99 o 
   5   6   3       46.46       50.17      1.56 o 
   6   6   3      137.38      115.65      3.77 o 
   7   6   3      509.49      453.35     18.81 o 
   8   6   3       28.42       37.61      8.43 o 
   9   6   3       77.68       88.24      6.47 o 
  10   6   3        4.93        7.07      2.65 o 
  11   6   3      131.33      128.42      6.86 o 
  12   6   3       10.16        9.01      3.66 o 
  13   6   3      160.07      161.97      7.57 o 
 -13   7   3       23.10       16.97     10.76 o 
 -12   7   3        8.68       13.98      5.35 o 
 -11   7   3       97.09       69.94      6.77 o 
 -10   7   3        4.96        7.26      3.17 o 
  -9   7   3        1.02        3.08      2.41 o 
  -8   7   3       22.93       27.48      7.44 o 
  -7   7   3        0.56        1.89      1.58 o 
  -6   7   3        9.03       10.23      2.90 o 
  -5   7   3      319.48      318.93      4.60 o 
  -4   7   3      195.05      184.59      4.97 o 
  -3   7   3      497.37      453.48      8.23 o 
  -2   7   3        0.03        1.38      0.84 o 
  -1   7   3      295.39      283.45      5.21 o 
   0   7   3       47.80       47.75      2.21 o 
   1   7   3       22.36       20.38      2.79 o 
   2   7   3       51.20       49.38      2.07 o 
   3   7   3       93.70       90.46      3.08 o 
   4   7   3      812.98      749.09     19.35 o 
   5   7   3      200.86      193.71      6.62 o 
   6   7   3      265.73      271.61      8.64 o 
   7   7   3      554.62      536.09     14.26 o 
   8   7   3       79.69       75.51      9.22 o 
   9   7   3       76.39       69.14      8.73 o 
  10   7   3        7.03        4.65      1.96 o 
  11   7   3      133.04      136.53      7.73 o 
  12   7   3      192.38      243.56      9.77 o 
 -12   8   3       43.79       23.38     13.76 o 
 -11   8   3      100.83       81.21      9.62 o 
 -10   8   3      125.72      111.44      6.22 o 
  -9   8   3        9.43       12.63      4.97 o 
  -8   8   3       65.89       63.37      8.37 o 
  -7   8   3       45.52       41.76     10.97 o 
  -6   8   3        1.02        3.13      2.01 o 
  -5   8   3       41.42       38.18      4.12 o 
  -4   8   3     1503.32     1543.77     21.85 o 
  -3   8   3      860.88      852.59     16.24 o 
  -2   8   3      818.22      829.31     11.66 o 
  -1   8   3      468.06      500.54      8.77 o 
   0   8   3       95.58       95.30      3.99 o 
   1   8   3        8.32       10.29      3.11 o 
   2   8   3      103.55       92.16      4.24 o 
   3   8   3       18.33       14.07      2.43 o 
   4   8   3       24.21       15.39      1.99 o 
   5   8   3      120.82      109.62      6.86 o 
   6   8   3        0.96        1.26      2.07 o 
   7   8   3      293.71      297.59     10.09 o 
   8   8   3      109.20      100.87      7.18 o 
   9   8   3      241.42      214.56     10.04 o 
  10   8   3       71.24       78.29      7.38 o 
  11   8   3        0.01        1.14      1.97 o 
 -11   9   3       35.93       40.70      8.71 o 
 -10   9   3       38.05       25.34      9.31 o 
  -9   9   3       96.40      111.00      6.22 o 
  -8   9   3       72.98       87.67      6.06 o 
  -7   9   3      127.03      128.14      5.82 o 
  -6   9   3       64.76       59.85      4.35 o 
  -5   9   3      137.09      123.90      5.54 o 
  -4   9   3      404.85      410.03     12.39 o 
  -3   9   3      242.66      235.74      5.11 o 
  -2   9   3        3.43        3.58      1.54 o 
  -1   9   3      375.44      385.07      7.84 o 
   0   9   3      752.64      782.99     12.36 o 
   1   9   3       57.21       56.29      3.12 o 
   2   9   3      114.63      116.88      4.58 o 
   3   9   3      113.76      108.32      4.10 o 
   4   9   3      367.53      353.36      9.47 o 
   5   9   3      547.95      533.48     12.85 o 
   6   9   3      106.75      101.89      6.54 o 
   7   9   3      111.65      105.90      6.66 o 
   8   9   3       60.82       53.86      8.16 o 
   9   9   3       21.10       31.31     11.75 o 
  10   9   3       33.55       39.04     18.65 o 
 -10  10   3        4.61        4.42      3.39 o 
  -9  10   3       28.22       16.47     11.55 o 
  -8  10   3       30.41       22.79     15.88 o 
  -7  10   3        1.12        2.78      3.06 o 
  -6  10   3       49.53       41.94     16.90 o 
  -5  10   3       36.92       29.28      9.74 o 
  -4  10   3       89.33       81.83      8.78 o 
  -3  10   3       40.83       46.19     13.36 o 
  -2  10   3       44.08       37.29      4.10 o 
  -1  10   3      577.19      587.54     11.37 o 
   0  10   3       27.67       25.78      7.10 o 
   1  10   3      843.98      870.51     13.43 o 
   2  10   3      827.41      780.08     71.02 o 
   3  10   3       95.16       89.17      6.71 o 
   4  10   3       16.48       18.14      4.90 o 
   5  10   3       11.62       20.40      6.49 o 
   6  10   3        0.02        1.95      1.87 o 
   7  10   3        1.37        2.66      2.37 o 
   8  10   3        3.66        9.43      5.36 o 
   9  10   3       46.98       37.81     16.78 o 
  -8  11   3       72.91       76.13      7.62 o 
  -7  11   3       62.00       62.98      7.76 o 
  -6  11   3        3.45        4.58      4.09 o 
  -5  11   3        2.84        2.13      1.75 o 
  -4  11   3        0.25        3.87      3.65 o 
  -3  11   3       51.86       40.67     28.85 o 
  -2  11   3        0.01        0.37      2.94 o 
  -1  11   3       17.26       13.52      5.72 o 
   0  11   3      257.72      267.57      8.28 o 
   1  11   3       18.33       18.67      7.81 o 
   2  11   3       24.34       30.03     10.53 o 
   3  11   3        1.24        2.06      2.22 o 
   4  11   3       10.77       10.56      4.09 o 
   5  11   3       76.70       83.64     10.07 o 
   6  11   3       13.59       14.80      7.11 o 
   7  11   3      138.36      177.70     10.49 o 
   8  11   3        4.69        4.26      2.63 o 
  -6  12   3        2.43        2.55      2.91 o 
  -5  12   3       24.76       21.53     14.82 o 
  -4  12   3       90.17       85.16      7.66 o 
  -3  12   3       17.11       11.73      8.49 o 
  -2  12   3       85.00       81.39      6.33 o 
  -1  12   3      281.41      273.97     12.85 o 
   0  12   3       40.45       28.40     33.15 o 
   1  12   3      312.01      296.55     13.39 o 
   2  12   3       86.38       79.92      6.24 o 
   3  12   3       39.62       48.91      8.77 o 
   4  12   3      161.91      163.91      9.75 o 
   5  12   3       72.59       73.08      7.55 o 
   6  12   3       87.50       97.40      8.43 o 
  -2  13   3       22.96       15.88     15.08 o 
  -1  13   3       34.97       21.98     26.36 o 
   0  13   3       14.70        6.96     11.04 o 
   1  13   3        0.00        0.71      4.30 o 
   2  13   3      108.60       97.68      7.92 o 
 -15   0   4        0.76        2.43      4.96 o 
 -14   0   4     2284.74     2420.87     52.12 o 
 -13   0   4       35.90       35.06      6.24 o 
 -12   0   4      767.22      806.76     20.31 o 
 -11   0   4      214.14      228.86     11.05 o 
 -10   0   4      216.00      213.01      9.34 o 
  -9   0   4        9.70       10.36      4.09 o 
  -8   0   4       64.19       71.17      4.29 o 
  -7   0   4     1177.06     1280.91     32.56 o 
  -6   0   4     1813.46     1956.78     36.06 o 
  -5   0   4     1511.98     1552.01     29.84 o 
  -4   0   4     1038.47     1029.05     16.59 o 
  -3   0   4      314.07      318.15      3.90 o 
  -2   0   4     2875.92     2773.91     25.26 o 
  -1   0   4      274.53      260.09      3.48 o 
   0   0   4        6.87       10.83      2.70 o 
   1   0   4      522.54      503.83      6.41 o 
   2   0   4     1570.11     1472.43     13.10 o 
   3   0   4      474.39      480.81      6.47 o 
   4   0   4      119.48      105.22      3.47 o 
   5   0   4      415.86      464.22      8.87 o 
   6   0   4      308.03      381.51      7.88 o 
   7   0   4     2286.77     2412.32     21.39 o 
   8   0   4      850.19      792.83     13.49 o 
   9   0   4      234.32      229.30      9.72 o 
  10   0   4       14.33       15.25      4.30 o 
  11   0   4       42.81       42.13      5.97 o 
  12   0   4        2.28        2.79      1.66 o 
  13   0   4        5.35        4.83      2.84 o 
  14   0   4       51.44       41.35     30.53 o 
 -15   1   4        0.38        0.24      4.47 o 
 -14   1   4        0.22        0.76      2.09 o 
 -13   1   4       27.51       27.13      4.29 o 
 -12   1   4       15.44       14.24      3.86 o 
 -11   1   4       97.21       98.56      4.24 o 
 -10   1   4        9.72        9.50      2.46 o 
  -9   1   4      140.27      147.11      4.74 o 
  -8   1   4       64.77       64.49      2.75 o 
  -7   1   4       72.96       59.48      2.54 o 
  -6   1   4       15.76       15.88      3.20 o 
  -5   1   4       61.92       64.57      1.90 o 
  -4   1   4      476.08      544.82      5.35 o 
  -3   1   4      580.10      632.93      6.25 o 
  -2   1   4     1261.50     1208.15      9.01 o 
  -1   1   4       43.84       32.76      1.03 o 
   0   1   4      184.90      165.20      2.09 o 
   1   1   4      582.48      561.40      3.78 o 
   2   1   4       91.16      110.95      2.19 o 
   3   1   4     1271.76     1318.32     12.59 o 
   4   1   4        8.36        8.75      1.69 o 
   5   1   4       43.30       33.87      1.58 o 
   6   1   4      271.07      274.33      6.97 o 
   7   1   4       13.19        9.74      2.07 o 
   8   1   4       12.52       14.33      2.98 o 
   9   1   4       79.09       74.32      3.40 o 
  10   1   4      229.93      224.42      5.33 o 
  11   1   4        6.51        4.01      1.35 o 
  12   1   4       15.39       13.01      3.07 o 
  13   1   4        0.06        0.32      2.04 o 
  14   1   4       28.97       25.92     11.29 o 
 -15   2   4      111.71      111.43      7.21 o 
 -14   2   4      285.40      298.49     12.33 o 
 -13   2   4        8.25        9.56      3.72 o 
 -12   2   4      600.28      606.04     15.78 o 
 -11   2   4      166.04      171.13      5.44 o 
 -10   2   4        0.97        1.29      2.00 o 
  -9   2   4       15.51       16.74      4.32 o 
  -8   2   4       15.66       16.45      3.38 o 
  -7   2   4       98.82       94.76      2.78 o 
  -6   2   4       56.67       60.37      1.83 o 
  -5   2   4      547.60      581.30      6.91 o 
  -4   2   4     6216.44     6199.91     50.78 o 
  -3   2   4     1772.64     1909.14     19.06 o 
  -2   2   4       22.77       15.67      1.74 o 
  -1   2   4       50.82       61.86      1.08 o 
   0   2   4       67.66       53.84      1.17 o 
   1   2   4       16.65       14.82      0.97 o 
   2   2   4      782.35      804.00     12.55 o 
   3   2   4       73.51       97.29      2.41 o 
   4   2   4       74.84       54.29      1.81 o 
   5   2   4      416.13      452.88      5.90 o 
   6   2   4      231.79      241.41      5.50 o 
   7   2   4       18.16       18.65      3.97 o 
   8   2   4      137.00      143.15      4.50 o 
   9   2   4      467.79      474.35      7.94 o 
  10   2   4        1.49        2.05      1.12 o 
  11   2   4       26.93       24.09      4.83 o 
  12   2   4       11.67       12.04      3.33 o 
  13   2   4       29.43       28.37      8.49 o 
  14   2   4       51.67       37.55     12.11 o 
 -15   3   4       41.70       25.67     14.51 o 
 -14   3   4       41.22       33.19     13.65 o 
 -13   3   4        4.17        4.01      2.96 o 
 -12   3   4      251.74      245.07      8.87 o 
 -11   3   4       89.93       90.89      5.74 o 
 -10   3   4       44.76       47.31      3.60 o 
  -9   3   4      596.29      622.94     10.15 o 
  -8   3   4      467.40      458.73     12.21 o 
  -7   3   4      421.02      431.62      7.48 o 
  -6   3   4       28.92       37.56      1.52 o 
  -5   3   4      222.59      254.63      3.49 o 
  -4   3   4      212.97      216.62      3.13 o 
  -3   3   4      686.57      697.22      9.08 o 
  -2   3   4       48.71       59.51      1.75 o 
  -1   3   4     3046.45     3322.95     33.31 o 
   0   3   4       22.07       16.40      1.64 o 
   1   3   4        9.20        7.32      0.99 o 
   2   3   4      264.73      259.45      3.24 o 
   3   3   4      407.17      444.16      5.16 o 
   4   3   4      157.09      172.03      2.78 o 
   5   3   4      863.09      880.69      6.96 o 
   6   3   4      181.71      181.08      3.58 o 
   7   3   4       74.24       73.23      2.35 o 
   8   3   4        0.19        0.62      0.81 o 
   9   3   4        1.98        1.60      0.92 o 
  10   3   4       48.58       46.48      3.43 o 
  11   3   4       81.24       84.24      7.06 o 
  12   3   4        1.18        0.70      2.07 o 
  13   3   4       37.36       36.22     10.47 o 
  14   3   4        0.00        1.65      1.37 o 
 -14   4   4       16.85       18.36      7.23 o 
 -13   4   4        4.78        3.31      2.21 o 
 -12   4   4       27.70       24.81      7.14 o 
 -11   4   4        7.87        7.26      3.30 o 
 -10   4   4       56.45       62.47      6.51 o 
  -9   4   4      986.31      951.52     16.99 o 
  -8   4   4       50.91       44.86      1.84 o 
  -7   4   4      194.54      197.93      4.36 o 
  -6   4   4       58.89       55.47      1.70 o 
  -5   4   4      296.95      346.30      4.17 o 
  -4   4   4       17.89       16.35      1.46 o 
  -3   4   4       25.54       22.10      1.09 o 
  -2   4   4      278.11      317.04      5.78 o 
  -1   4   4      317.65      288.83      4.50 o 
   0   4   4      198.34      183.60      4.48 o 
   1   4   4     1572.67     1724.08     27.39 o 
   2   4   4      566.78      669.46      6.41 o 
   3   4   4      534.81      577.62      5.81 o 
   4   4   4      298.01      314.56      3.97 o 
   5   4   4        6.87        6.52      1.36 o 
   6   4   4       15.88       18.96      1.78 o 
   7   4   4      148.15      130.68      3.11 o 
   8   4   4       28.89       19.20      1.76 o 
   9   4   4       24.95       25.06      2.49 o 
  10   4   4        0.05        2.23      2.01 o 
  11   4   4       87.44       82.36      6.91 o 
  12   4   4        5.86        4.87      2.06 o 
  13   4   4      119.05      138.53      6.80 o 
  14   4   4       14.47       10.35      7.09 o 
 -14   5   4        8.47        9.57      4.93 o 
 -13   5   4       12.00        8.45      3.47 o 
 -12   5   4       50.12       41.67     14.63 o 
 -11   5   4       48.97       49.23     12.20 o 
 -10   5   4      158.60      160.76      6.66 o 
  -9   5   4      306.57      317.29      9.39 o 
  -8   5   4        4.02        3.67      1.35 o 
  -7   5   4        2.99        3.73      0.97 o 
  -6   5   4      666.51      678.16      6.92 o 
  -5   5   4       73.75       91.04      2.08 o 
  -4   5   4        1.28        1.57      0.60 o 
  -3   5   4      140.89      151.23      3.65 o 
  -2   5   4       41.65       35.44      1.24 o 
  -1   5   4      752.62      806.90      5.99 o 
   0   5   4      120.07      118.78      3.34 o 
   1   5   4     2289.47     2386.60     44.43 o 
   2   5   4      153.20      161.86      3.76 o 
   3   5   4      372.69      363.27      4.72 o 
   4   5   4       76.10       67.88      1.87 o 
   5   5   4       18.61       20.62      1.53 o 
   6   5   4        1.39        1.20      0.49 o 
   7   5   4       11.50        8.40      1.19 o 
   8   5   4       36.71       32.68      7.77 o 
   9   5   4        7.27       11.52      3.44 o 
  10   5   4       60.80       61.74     12.82 o 
  11   5   4        0.24        1.34      2.08 o 
  12   5   4       44.81       51.72     10.48 o 
  13   5   4      118.81      115.52      6.24 o 
 -13   6   4        0.35        1.87      2.65 o 
 -12   6   4       17.14       15.17      7.90 o 
 -11   6   4        3.86        4.79      2.09 o 
 -10   6   4       48.58       51.22      6.55 o 
  -9   6   4        2.83        3.50      1.37 o 
  -8   6   4      317.05      344.76      9.85 o 
  -7   6   4      549.06      442.09     29.66 o 
  -6   6   4      215.64      196.54      4.27 o 
  -5   6   4      268.17      287.73      4.22 o 
  -4   6   4      936.55      938.22     17.31 o 
  -3   6   4      146.20      146.92      2.79 o 
  -2   6   4       69.73       70.64      2.13 o 
  -1   6   4      247.48      253.32      4.26 o 
   0   6   4      142.12      134.47      2.80 o 
   1   6   4     1130.56     1207.75     16.62 o 
   2   6   4      149.99      136.29      2.99 o 
   3   6   4      282.51      292.39      4.10 o 
   4   6   4      492.14      481.87     22.34 o 
   5   6   4      218.80      196.63      4.93 o 
   6   6   4       77.24       55.18      2.68 o 
   7   6   4       14.79       12.81      3.76 o 
   8   6   4        0.02        1.06      2.11 o 
   9   6   4       51.52       61.52      7.62 o 
  10   6   4       58.88       68.21      9.52 o 
  11   6   4      104.91       99.88      5.74 o 
  12   6   4       61.52       56.95      7.79 o 
  13   6   4       40.16       50.75      8.44 o 
 -13   7   4        0.28        1.03      1.85 o 
 -12   7   4       14.92       13.30      5.85 o 
 -11   7   4       78.42       83.65      7.09 o 
 -10   7   4       99.49       90.39      5.39 o 
  -9   7   4        1.11        2.01      1.77 o 
  -8   7   4        2.28        4.55      2.04 o 
  -7   7   4      103.83      101.42      5.19 o 
  -6   7   4      174.15      167.30      6.88 o 
  -5   7   4       11.64       13.38      3.32 o 
  -4   7   4       87.66       92.55      3.06 o 
  -3   7   4      177.36      176.09      4.50 o 
  -2   7   4      117.26      113.06      3.34 o 
  -1   7   4      168.39      191.03      4.83 o 
   0   7   4        1.64        1.09      0.66 o 
   1   7   4      277.08      265.30      4.39 o 
   2   7   4       29.04       30.23      1.98 o 
   3   7   4        1.28        1.85      0.66 o 
   4   7   4      209.05      217.36      5.94 o 
   5   7   4       29.88       22.87      1.76 o 
   6   7   4       67.92       82.10      6.63 o 
   7   7   4       79.66       65.32      6.96 o 
   8   7   4        7.50        6.79      2.30 o 
   9   7   4      137.49      151.85      7.38 o 
  10   7   4        0.77        2.73      2.19 o 
  11   7   4       32.42       27.48      8.37 o 
  12   7   4      717.97      762.52     18.96 o 
 -12   8   4       18.24       15.66      9.62 o 
 -11   8   4       22.98       20.09     10.53 o 
 -10   8   4      285.27      299.97     10.27 o 
  -9   8   4        7.52        9.10      3.62 o 
  -8   8   4       16.90       19.60      5.72 o 
  -7   8   4       95.11       98.23      5.08 o 
  -6   8   4      258.82      253.90      8.85 o 
  -5   8   4       33.20       26.84      2.76 o 
  -4   8   4      116.81      108.62      3.09 o 
  -3   8   4        2.33        1.87      0.73 o 
  -2   8   4      481.75      493.45      8.72 o 
  -1   8   4       11.34       10.82      3.11 o 
   0   8   4       40.56       37.81      3.44 o 
   1   8   4      169.21      159.99      5.40 o 
   2   8   4      248.57      254.98      6.71 o 
   3   8   4      535.42      521.66      8.93 o 
   4   8   4      224.76      202.09      6.39 o 
   5   8   4      127.55      121.00      6.14 o 
   6   8   4       15.59       14.68      4.48 o 
   7   8   4        4.72        3.14      1.79 o 
   8   8   4       70.45       69.63      8.33 o 
   9   8   4        8.69        9.81      4.10 o 
  10   8   4        0.78        1.23      2.33 o 
  11   8   4      257.01      323.16     11.23 o 
 -11   9   4        0.40        1.09      3.53 o 
 -10   9   4       47.87       51.86     10.54 o 
  -9   9   4       43.06       37.43     16.67 o 
  -8   9   4        2.91        5.79      2.36 o 
  -7   9   4       14.96       15.68      6.14 o 
  -6   9   4        0.43        1.64      1.50 o 
  -5   9   4      148.92      142.66      5.29 o 
  -4   9   4       21.29       20.05      2.05 o 
  -3   9   4       61.07       51.81      2.93 o 
  -2   9   4       93.71       90.64      4.24 o 
  -1   9   4      354.45      367.69      9.96 o 
   0   9   4       25.16       27.37      6.33 o 
   1   9   4        0.10        1.69      1.23 o 
   2   9   4        0.80        1.29      1.21 o 
   3   9   4        9.66        8.31      2.99 o 
   4   9   4        0.02        1.97      2.61 o 
   5   9   4       21.03       25.53      7.31 o 
   6   9   4       62.14       62.75     18.86 o 
   7   9   4       66.07       77.16     10.08 o 
   8   9   4        1.15        1.67      2.22 o 
   9   9   4      116.13      130.24      8.36 o 
  10   9   4       90.78      102.45      7.53 o 
 -10  10   4       21.60       15.58     14.56 o 
  -9  10   4        1.77        1.89      3.72 o 
  -8  10   4       91.87       92.32      8.28 o 
  -7  10   4        7.25        9.36      5.83 o 
  -6  10   4      217.72      211.12     11.31 o 
  -5  10   4       30.43       30.15     11.18 o 
  -4  10   4        9.29       10.71      5.69 o 
  -3  10   4       46.99       49.97     13.83 o 
  -2  10   4      224.99      218.79      6.66 o 
  -1  10   4       50.18       48.27      5.36 o 
   0  10   4       75.66       80.08      3.95 o 
   1  10   4      545.34      558.97     11.44 o 
   2  10   4       67.09       68.66      4.74 o 
   3  10   4       43.73       45.62      6.81 o 
   4  10   4        1.63        2.37      1.96 o 
   5  10   4      303.88      311.48     12.77 o 
   6  10   4       22.10       17.41      7.95 o 
   7  10   4       94.94       92.37      8.68 o 
   8  10   4       22.16       20.48     10.11 o 
   9  10   4       86.11      114.17      7.38 o 
  -8  11   4        1.89        2.12      3.04 o 
  -7  11   4        0.11        3.04      2.52 o 
  -6  11   4      148.02      147.96     10.15 o 
  -5  11   4       33.78       26.50     12.18 o 
  -4  11   4        9.11        6.62      3.83 o 
  -3  11   4        1.68        1.90      2.08 o 
  -2  11   4      187.84      179.75      9.04 o 
  -1  11   4      173.77      171.10      6.33 o 
   0  11   4      247.78      241.33      7.96 o 
   1  11   4      141.59      148.00      8.38 o 
   2  11   4      155.89      144.12      8.07 o 
   3  11   4        6.82        8.65      3.55 o 
   4  11   4        3.10        3.44      2.95 o 
   5  11   4       54.35       48.92     18.16 o 
   6  11   4        8.47       13.26      6.75 o 
   7  11   4      515.73      587.91     15.60 o 
  -6  12   4       12.09        4.62      4.09 o 
  -5  12   4        1.25        1.00      2.50 o 
  -4  12   4       16.16       13.25      8.14 o 
  -3  12   4        1.18        1.22      2.45 o 
  -2  12   4       69.66       63.60      6.85 o 
  -1  12   4      311.01      288.90     23.79 o 
   0  12   4      171.81      179.19     17.96 o 
   1  12   4      149.72      148.70      7.82 o 
   2  12   4       52.48       41.74     12.83 o 
   3  12   4       86.30       92.77     10.90 o 
   4  12   4        9.50        8.87      4.65 o 
   5  12   4      116.32      128.88      9.57 o 
 -15   1   5      279.73      291.63     20.00 o 
 -14   1   5       57.78       52.84      5.02 o 
 -13   1   5       32.18       30.97      5.78 o 
 -12   1   5       95.61      109.22      5.29 o 
 -11   1   5        1.52        1.99      1.46 o 
 -10   1   5       42.51       43.54      3.59 o 
  -9   1   5       82.71       92.47      3.92 o 
  -8   1   5        3.18        3.85      1.28 o 
  -7   1   5     1094.17     1148.38     14.36 o 
  -6   1   5      194.00      215.83      6.41 o 
  -5   1   5        5.93       10.40      2.69 o 
  -4   1   5     1406.84     1512.05     19.12 o 
  -3   1   5      822.03      940.02      8.31 o 
  -2   1   5       65.34       62.76      1.70 o 
  -1   1   5      163.05      135.12      2.65 o 
   0   1   5      370.60      373.83      3.97 o 
   1   1   5      148.45      171.06      3.30 o 
   2   1   5     1160.65     1239.29     15.44 o 
   3   1   5      902.35      970.32     12.40 o 
   4   1   5     1410.66     1526.60     16.35 o 
   5   1   5        1.31        1.56      0.88 o 
   6   1   5       11.40       15.05      2.89 o 
   7   1   5      216.48      225.02      4.62 o 
   8   1   5      959.57      974.44     13.85 o 
   9   1   5        0.01        1.94      1.37 o 
  10   1   5        3.89        6.63      1.93 o 
  11   1   5      511.53      542.90     10.04 o 
  12   1   5      313.26      325.37      9.16 o 
  13   1   5       10.06        8.40      2.96 o 
  14   1   5      100.83       96.98      7.22 o 
 -15   2   5       37.66       20.25     11.77 o 
 -14   2   5        5.53        5.01      2.51 o 
 -13   2   5       81.49       86.16     10.06 o 
 -12   2   5      433.24      452.75     11.80 o 
 -11   2   5      551.63      559.96     14.35 o 
 -10   2   5      811.97      836.01     15.86 o 
  -9   2   5      249.73      262.68      7.34 o 
  -8   2   5       19.71       20.73      5.04 o 
  -7   2   5       22.44       20.25      5.26 o 
  -6   2   5      326.73      309.62      5.54 o 
  -5   2   5       50.93       63.08      1.98 o 
  -4   2   5      312.35      347.62      4.35 o 
  -3   2   5      562.01      500.07      7.06 o 
  -2   2   5       17.50       21.33      1.17 o 
  -1   2   5       82.45       89.60      2.31 o 
   0   2   5       48.16       52.82      1.52 o 
   1   2   5      527.33      586.94      8.00 o 
   2   2   5     1060.30     1181.79     11.65 o 
   3   2   5      413.01      476.52      7.09 o 
   4   2   5        0.53        1.07      0.57 o 
   5   2   5        3.17        4.25      1.13 o 
   6   2   5        1.01        3.75      1.16 o 
   7   2   5     1191.26     1225.22     12.77 o 
   8   2   5      142.60      127.55      4.63 o 
   9   2   5      239.88      233.42      5.43 o 
  10   2   5       11.69       10.81      2.43 o 
  11   2   5       25.92       31.36      4.75 o 
  12   2   5       14.50       16.90      4.17 o 
  13   2   5       42.26       38.60      9.22 o 
  14   2   5      297.50      286.39      9.59 o 
 -15   3   5        1.01        2.39      2.10 o 
 -14   3   5        2.25        1.88      3.20 o 
 -13   3   5        3.94        4.32      1.91 o 
 -12   3   5       72.50       72.13      6.49 o 
 -11   3   5        1.01        1.40      1.52 o 
 -10   3   5       47.31       46.83      3.64 o 
  -9   3   5      311.59      304.46      7.27 o 
  -8   3   5       76.69       71.66      2.54 o 
  -7   3   5       50.65       57.89      2.58 o 
  -6   3   5       10.07       11.04      2.24 o 
  -5   3   5       60.06       64.61      2.04 o 
  -4   3   5        0.83        6.12      1.34 o 
  -3   3   5      660.10      784.87      7.35 o 
  -2   3   5     1210.61     1344.57     26.96 o 
  -1   3   5      928.99     1043.58     16.39 o 
   0   3   5      161.08      162.23      5.95 o 
   1   3   5        8.88        8.56      1.15 o 
   2   3   5       40.06       50.20      1.63 o 
   3   3   5       39.51       39.89      1.81 o 
   4   3   5      462.30      513.58      9.09 o 
   5   3   5       62.67       58.56      2.19 o 
   6   3   5        9.02        6.59      1.51 o 
   7   3   5      217.29      214.20      5.55 o 
   8   3   5        1.12        2.35      0.89 o 
   9   3   5        1.91        2.24      1.04 o 
  10   3   5        5.07        6.29      2.19 o 
  11   3   5       13.36       15.12      3.99 o 
  12   3   5       42.92       44.63     10.67 o 
  13   3   5      134.18      140.25      9.80 o 
  14   3   5       11.55        8.73      4.05 o 
 -14   4   5       18.10       14.19      7.38 o 
 -13   4   5       26.97       27.66      9.42 o 
 -12   4   5      658.85      649.28     19.61 o 
 -11   4   5       17.02       20.86      6.61 o 
 -10   4   5      417.65      384.84     16.08 o 
  -9   4   5      738.33      697.92     20.22 o 
  -8   4   5       37.56       35.01      2.92 o 
  -7   4   5       53.57       56.44      2.36 o 
  -6   4   5        1.74        3.14      0.93 o 
  -5   4   5       79.86      105.51      2.49 o 
  -4   4   5     1023.98     1085.36     13.47 o 
  -3   4   5      112.45      123.09      3.11 o 
  -2   4   5        5.53        9.66      1.17 o 
  -1   4   5      139.50      135.97      4.27 o 
   0   4   5      784.57      725.95     20.03 o 
   1   4   5     1230.30     1356.56     25.12 o 
   2   4   5      108.43      119.16      3.24 o 
   3   4   5      218.06      221.25      4.90 o 
   4   4   5       10.70       14.58      2.19 o 
   5   4   5      124.47      120.77      3.25 o 
   6   4   5       48.84       39.42      1.85 o 
   7   4   5       95.12       80.59      3.30 o 
   8   4   5        1.42        1.41      1.01 o 
   9   4   5      463.01      474.70     10.58 o 
  10   4   5        0.88        2.35      2.08 o 
  11   4   5        7.99        7.62      2.46 o 
  12   4   5       33.33       30.05     11.06 o 
  13   4   5       20.64       17.46      5.08 o 
 -14   5   5       72.37       66.71      7.15 o 
 -13   5   5       40.18       33.38     14.47 o 
 -12   5   5       10.47       10.12      3.54 o 
 -11   5   5       71.35       67.92      6.06 o 
 -10   5   5       64.78       64.31      6.49 o 
  -9   5   5        0.80        1.39      1.34 o 
  -8   5   5        1.58        2.37      1.52 o 
  -7   5   5       35.97       46.48      2.50 o 
  -6   5   5        6.12        5.90      1.67 o 
  -5   5   5       34.41       33.85      2.19 o 
  -4   5   5      116.35      128.69      2.63 o 
  -3   5   5        8.02        6.92      0.94 o 
  -2   5   5      169.75      180.28      4.48 o 
  -1   5   5      239.41      275.74      8.32 o 
   0   5   5      235.72      232.94      7.90 o 
   1   5   5        1.48        1.86      1.63 o 
   2   5   5     1859.42     1942.82     36.11 o 
   3   5   5       52.49       50.45      1.80 o 
   4   5   5      217.10      217.04      3.80 o 
   5   5   5        0.90        1.42      0.68 o 
   6   5   5       21.47       17.04      3.61 o 
   7   5   5        7.97        8.98      2.53 o 
   8   5   5       60.38       76.20      4.78 o 
   9   5   5      197.46      178.16      7.20 o 
  10   5   5        0.03        1.91      1.63 o 
  11   5   5       50.61       44.83     13.54 o 
  12   5   5        5.74        4.53      2.77 o 
  13   5   5       37.62       31.63     10.03 o 
 -13   6   5       14.45       12.73      5.53 o 
 -12   6   5       38.74       39.66     13.05 o 
 -11   6   5        0.01        2.10      2.13 o 
 -10   6   5      136.76      141.81      6.77 o 
  -9   6   5       43.45       43.42      4.68 o 
  -8   6   5       32.58       31.18      4.45 o 
  -7   6   5      580.20      477.58     49.96 o 
  -6   6   5       39.17       25.04      2.37 o 
  -5   6   5       19.04       17.10      1.90 o 
  -4   6   5       13.18       15.55      1.91 o 
  -3   6   5       62.36       50.16      2.13 o 
  -2   6   5      118.54      102.53      2.22 o 
  -1   6   5      522.64      569.09     10.55 o 
   0   6   5       54.82       62.73      3.15 o 
   1   6   5        4.67        2.87      0.66 o 
   2   6   5        2.43        2.51      1.07 o 
   3   6   5      137.22      137.38      3.78 o 
   4   6   5       36.25       32.19      2.07 o 
   5   6   5       72.72       60.82      3.06 o 
   6   6   5        7.55        2.81      1.06 o 
   7   6   5        2.28        5.97      2.19 o 
   8   6   5        4.31        4.06      2.05 o 
   9   6   5       54.81       52.38      6.84 o 
  10   6   5      218.79      261.17     10.15 o 
  11   6   5       47.56       51.19      7.61 o 
  12   6   5       40.92       45.46      8.21 o 
 -13   7   5       11.58        8.68      4.23 o 
 -12   7   5       35.04       26.79     12.91 o 
 -11   7   5        6.40        5.91      4.71 o 
 -10   7   5        8.97       14.46      6.85 o 
  -9   7   5      139.99      144.67      6.52 o 
  -8   7   5       63.97       61.46      4.28 o 
  -7   7   5      218.27      221.69      7.51 o 
  -6   7   5       34.41       28.03      1.79 o 
  -5   7   5       22.83       23.91      1.82 o 
  -4   7   5       37.00       31.15      2.44 o 
  -3   7   5       63.69       54.33      1.86 o 
  -2   7   5      119.91      122.98      3.22 o 
  -1   7   5       41.05       38.38      2.64 o 
   0   7   5       76.94       70.29      1.84 o 
   1   7   5       31.07       31.46      1.24 o 
   2   7   5      153.54      156.29      5.39 o 
   3   7   5        6.18        7.93      2.20 o 
   4   7   5      132.97      133.92      4.71 o 
   5   7   5       37.48       39.53      2.39 o 
   6   7   5      139.68      120.93      5.62 o 
   7   7   5       66.97       72.99      5.79 o 
   8   7   5       21.85       13.81      5.07 o 
   9   7   5       80.64       86.74     10.32 o 
  10   7   5        4.37        6.09      3.78 o 
  11   7   5       83.88       62.03     19.90 o 
  12   7   5        6.07       10.04      5.88 o 
 -12   8   5       40.23       53.29     11.53 o 
 -11   8   5        8.47        7.81      4.82 o 
 -10   8   5       12.50       13.15      7.71 o 
  -9   8   5       26.64       27.15      4.42 o 
  -8   8   5       43.30       41.02      4.99 o 
  -7   8   5        9.41        9.09      3.10 o 
  -6   8   5        8.05        7.44      2.36 o 
  -5   8   5       27.10       21.79      2.35 o 
  -4   8   5      904.51      868.15     14.65 o 
  -3   8   5      232.95      231.22      6.13 o 
  -2   8   5        4.29        4.21      1.29 o 
  -1   8   5      113.21      106.28      5.39 o 
   0   8   5       95.49      100.31      5.06 o 
   1   8   5       70.47       75.22      4.08 o 
   2   8   5       26.57       31.60      4.53 o 
   3   8   5        8.00       11.10      3.74 o 
   4   8   5      101.75       83.27      4.46 o 
   5   8   5        9.72        2.27      1.99 o 
   6   8   5        0.11        1.39      2.77 o 
   7   8   5       50.69       46.52     12.95 o 
   8   8   5      151.05      172.07      9.15 o 
   9   8   5       10.64        9.00      3.83 o 
  10   8   5      141.00      168.07     10.51 o 
  11   8   5      128.70      130.46      9.48 o 
 -11   9   5       34.01       20.30     13.41 o 
 -10   9   5       23.29       19.56     16.16 o 
  -9   9   5       15.20       12.53      6.44 o 
  -8   9   5        1.43        1.42      3.60 o 
  -7   9   5      173.05      174.88     10.00 o 
  -6   9   5       12.32       15.08      5.42 o 
  -5   9   5       54.02       55.79     14.13 o 
  -4   9   5       92.41       80.52      5.11 o 
  -3   9   5        9.24       10.69      3.05 o 
  -2   9   5      209.66      209.14      6.95 o 
  -1   9   5       16.47       14.67      4.32 o 
   0   9   5        2.81        4.38      1.67 o 
   1   9   5        3.31        4.25      2.12 o 
   2   9   5       10.57        9.20      3.57 o 
   3   9   5       11.70       16.59      6.60 o 
   4   9   5       27.98       33.42      8.86 o 
   5   9   5       22.23       25.51      7.10 o 
   6   9   5       15.38        9.73      4.22 o 
   7   9   5        2.38        2.82      2.11 o 
   8   9   5       13.41       15.59      5.95 o 
   9   9   5       48.60       54.89     19.23 o 
  10   9   5       99.81       93.24      7.04 o 
  -9  10   5        0.15        2.66      3.20 o 
  -8  10   5       17.47       12.98      5.32 o 
  -7  10   5       17.88       15.75      8.14 o 
  -6  10   5      178.92      161.07     11.29 o 
  -5  10   5        0.41        0.86      3.03 o 
  -4  10   5        0.47        1.81      4.89 o 
  -3  10   5       24.23       28.77     11.03 o 
  -2  10   5      285.59      268.02      7.86 o 
  -1  10   5      112.49      109.71      4.47 o 
   0  10   5        0.09        1.81      1.31 o 
   1  10   5        1.33        1.90      1.96 o 
   2  10   5       21.28       21.39      7.88 o 
   3  10   5        6.16        3.81      2.57 o 
   4  10   5        0.09        1.34      2.72 o 
   5  10   5        1.69        3.67      2.94 o 
   6  10   5        5.53        5.21      2.72 o 
   7  10   5       50.80       60.74      9.35 o 
   8  10   5       52.60       67.57      7.55 o 
  -8  11   5       13.64       12.50      6.89 o 
  -7  11   5       13.20       10.25      7.13 o 
  -6  11   5       41.31       35.48     15.13 o 
  -5  11   5        5.69        4.53      2.84 o 
  -4  11   5       84.13       91.65      7.49 o 
  -3  11   5        8.81       12.26      6.39 o 
  -2  11   5       12.50       13.86      4.83 o 
  -1  11   5        6.35        6.01      2.35 o 
   0  11   5       92.37       99.11      4.64 o 
   1  11   5       23.99       26.99     10.68 o 
   2  11   5       17.99       19.86      7.21 o 
   3  11   5       12.30       14.34      6.05 o 
   4  11   5        0.00        1.80      3.19 o 
   5  11   5       11.81       10.25      5.35 o 
   6  11   5        6.69        8.41      4.44 o 
   7  11   5       23.63       27.54     14.44 o 
  -5  12   5       15.85       13.44      8.45 o 
  -4  12   5       25.82       25.36     12.45 o 
  -3  12   5       17.82       11.81      9.56 o 
  -2  12   5       57.45       62.29      6.50 o 
  -1  12   5       12.07        6.44      7.91 o 
   0  12   5        3.31        4.06      4.19 o 
   1  12   5        3.36        3.32      2.27 o 
   2  12   5        5.47        8.53      3.45 o 
   3  12   5        6.92        4.48      2.84 o 
   4  12   5      213.45      248.37      9.95 o 
 -15   0   6      456.68      453.24     29.97 o 
 -14   0   6      531.80      507.64     29.99 o 
 -13   0   6       43.44       42.53      5.66 o 
 -12   0   6       16.30       16.22      7.14 o 
 -11   0   6       37.70       40.21     10.53 o 
 -10   0   6      423.64      439.50     12.63 o 
  -9   0   6       82.72       74.87      5.51 o 
  -8   0   6       73.39       78.30      6.36 o 
  -7   0   6      756.51      852.07     17.11 o 
  -6   0   6      104.03      104.00      6.07 o 
  -5   0   6      248.04      284.51     11.06 o 
  -4   0   6     1457.26     1475.01     22.45 o 
  -3   0   6     1219.00     1258.72     23.05 o 
  -2   0   6      742.35      696.63     21.82 o 
  -1   0   6      322.95      358.61     10.80 o 
   0   0   6     2647.66     2976.71     62.08 o 
   1   0   6     3453.72     3467.28     74.40 o 
   2   0   6       79.73       82.07      4.70 o 
   3   0   6     4373.80     5000.74    106.48 o 
   4   0   6      947.07     1094.82     12.94 o 
   5   0   6       17.07       18.03      5.24 o 
   6   0   6      701.88      725.86     14.13 o 
   7   0   6      523.96      524.71     12.27 o 
   8   0   6        1.13        1.41      1.72 o 
   9   0   6     2052.72     2097.87     52.09 o 
  10   0   6       86.67       79.50      9.43 o 
  11   0   6     1436.85     1488.90     21.16 o 
  12   0   6      540.70      515.69     12.92 o 
  13   0   6       45.65       28.37     15.47 o 
  14   0   6       23.65       21.42     14.99 o 
 -15   1   6       74.01       77.69      9.65 o 
 -14   1   6       15.52        6.97      5.22 o 
 -13   1   6        0.19        0.79      1.65 o 
 -12   1   6        0.32        1.62      1.95 o 
 -11   1   6       37.97       36.13      5.06 o 
 -10   1   6       37.60       39.89      7.63 o 
  -9   1   6        4.01        3.97      1.38 o 
  -8   1   6       21.54       27.38      6.17 o 
  -7   1   6       38.22       37.76      2.88 o 
  -6   1   6      668.19      687.41      9.63 o 
  -5   1   6       43.51       39.91      2.30 o 
  -4   1   6      728.39      766.13      9.01 o 
  -3   1   6       45.04       48.78      2.16 o 
  -2   1   6      441.80      460.99      5.01 o 
  -1   1   6      622.28      653.29      9.85 o 
   0   1   6        2.06        1.13      0.70 o 
   1   1   6       17.68       20.16      1.90 o 
   2   1   6      253.59      271.99      5.70 o 
   3   1   6       12.99       18.75      3.80 o 
   4   1   6       15.17       18.04      3.50 o 
   5   1   6       18.14       18.46      3.50 o 
   6   1   6     1501.61     1549.00     15.35 o 
   7   1   6      343.37      314.67      6.81 o 
   8   1   6       27.75       32.67      5.15 o 
   9   1   6      171.50      167.21      4.89 o 
  10   1   6       13.16       14.80      3.80 o 
  11   1   6       46.72       45.52      5.09 o 
  12   1   6        0.07        0.98      1.34 o 
  13   1   6        1.70        2.35      2.16 o 
 -15   2   6       91.66       87.66      5.87 o 
 -14   2   6        0.41        2.25      1.87 o 
 -13   2   6        0.03        1.87      1.96 o 
 -12   2   6       18.23       12.78      4.20 o 
 -11   2   6      235.50      233.43      6.58 o 
 -10   2   6      229.57      235.29      6.40 o 
  -9   2   6       47.30       49.28      3.22 o 
  -8   2   6      154.43      150.84      5.35 o 
  -7   2   6       59.46       62.55      3.40 o 
  -6   2   6       51.57       58.51      2.77 o 
  -5   2   6       66.48       82.15      3.10 o 
  -4   2   6      277.46      269.96      6.76 o 
  -3   2   6      455.88      484.39     18.38 o 
  -2   2   6       45.30       51.18      1.90 o 
  -1   2   6      241.76      242.66      5.21 o 
   0   2   6      208.65      252.16      4.23 o 
   1   2   6      830.02      931.00     14.07 o 
   2   2   6      320.44      347.97      5.04 o 
   3   2   6      431.27      480.39      7.12 o 
   4   2   6     1112.65     1207.53     23.93 o 
   5   2   6      152.00      150.74      4.02 o 
   6   2   6      125.02      119.00      4.22 o 
   7   2   6      546.02      555.32      9.21 o 
   8   2   6      233.22      216.78      5.80 o 
   9   2   6      527.72      518.59     10.35 o 
  10   2   6       10.88        8.84      2.64 o 
  11   2   6      160.80      157.85      6.24 o 
  12   2   6      161.34      174.66      7.04 o 
  13   2   6       99.86       96.04      7.59 o 
 -14   3   6        0.58        1.02      2.37 o 
 -13   3   6       71.89       67.64      8.06 o 
 -12   3   6       37.50       34.91      9.10 o 
 -11   3   6        9.75       11.28      3.48 o 
 -10   3   6      187.09      174.84      5.94 o 
  -9   3   6        9.69       10.44      2.87 o 
  -8   3   6       40.67       37.97      3.18 o 
  -7   3   6       11.64       12.13      2.95 o 
  -6   3   6       10.73       13.39      3.59 o 
  -5   3   6      118.04      127.55      3.44 o 
  -4   3   6      672.58      708.48      8.33 o 
  -3   3   6       14.90       25.26      3.01 o 
  -2   3   6       17.69       10.75      1.16 o 
  -1   3   6        0.24        0.73      1.40 o 
   0   3   6      952.99      994.43     17.94 o 
   1   3   6       56.20       70.67      2.04 o 
   2   3   6        8.31        6.74      1.59 o 
   3   3   6      131.99      157.17      4.40 o 
   4   3   6     1440.18     1465.41     20.95 o 
   5   3   6      564.32      539.54      7.68 o 
   6   3   6     1559.63     1693.78     21.50 o 
   7   3   6       44.89       48.12      3.90 o 
   8   3   6      519.94      529.20      9.21 o 
   9   3   6      250.06      247.24      5.30 o 
  10   3   6        8.24        9.21      3.10 o 
  11   3   6       75.76       84.16      5.89 o 
  12   3   6        2.99        5.12      2.45 o 
  13   3   6      144.70      147.26      6.82 o 
 -14   4   6        3.50        3.13      2.88 o 
 -13   4   6        0.11        1.23      3.05 o 
 -12   4   6      411.48      421.13     14.05 o 
 -11   4   6       20.81       19.97      7.12 o 
 -10   4   6        1.77        1.88      1.26 o 
  -9   4   6      386.49      359.67      8.82 o 
  -8   4   6        3.30        4.99      1.73 o 
  -7   4   6       79.66       78.46      3.14 o 
  -6   4   6       44.51       53.26      3.15 o 
  -5   4   6      324.82      349.00     11.16 o 
  -4   4   6      103.34       90.61      2.64 o 
  -3   4   6      206.41      215.90      5.46 o 
  -2   4   6      775.15      862.26     10.39 o 
  -1   4   6      258.90      287.91      8.71 o 
   0   4   6       90.38       93.07      4.90 o 
   1   4   6        4.68        1.43      1.89 o 
   2   4   6       31.34       32.21      1.99 o 
   3   4   6      400.96      395.54      8.43 o 
   4   4   6      313.67      339.76     12.08 o 
   5   4   6      291.22      351.64      6.23 o 
   6   4   6       37.33       33.52      5.50 o 
   7   4   6        0.75        1.23      1.09 o 
   8   4   6        0.00        1.12      0.82 o 
   9   4   6       39.41       36.59      5.57 o 
  10   4   6        0.76        0.58      1.51 o 
  11   4   6      136.15      138.71      6.96 o 
  12   4   6       14.15       12.56      3.88 o 
  13   4   6       96.20      115.93      7.53 o 
 -14   5   6       43.43       49.91      7.04 o 
 -13   5   6        8.04        9.98      4.23 o 
 -12   5   6       82.81       80.60      5.52 o 
 -11   5   6       10.92        7.55      2.83 o 
 -10   5   6       18.42       16.66      5.17 o 
  -9   5   6        0.05        1.37      0.94 o 
  -8   5   6      149.29      130.65      4.05 o 
  -7   5   6      270.12      268.87      6.01 o 
  -6   5   6       83.67      103.14      3.70 o 
  -5   5   6       10.23       13.57      1.85 o 
  -4   5   6      206.74      217.90      4.17 o 
  -3   5   6       12.11       11.43      1.67 o 
  -2   5   6      151.32      138.21      7.04 o 
  -1   5   6       30.60       34.03      3.95 o 
   0   5   6      361.60      360.23      8.23 o 
   1   5   6      743.00      763.74     12.44 o 
   2   5   6       25.04       20.10      2.62 o 
   3   5   6      431.37      402.45      5.83 o 
   4   5   6       91.62       92.25      3.37 o 
   5   5   6      141.63      127.27      4.83 o 
   6   5   6      986.10      991.65     13.47 o 
   7   5   6      161.20      198.13      5.02 o 
   8   5   6      204.69      212.28      7.26 o 
   9   5   6       97.36       83.25      7.88 o 
  10   5   6        5.17        5.99      2.39 o 
  11   5   6       10.38        6.16      2.18 o 
  12   5   6       21.48       18.57      8.41 o 
 -13   6   6       67.11       53.00      5.92 o 
 -12   6   6       76.82       72.49      6.32 o 
 -11   6   6        0.96        2.67      1.89 o 
 -10   6   6       39.20       40.84      7.55 o 
  -9   6   6        4.31        5.89      3.18 o 
  -8   6   6        0.00        2.21      1.95 o 
  -7   6   6        0.20        0.82      0.81 o 
  -6   6   6      309.27      298.15      6.18 o 
  -5   6   6      534.83      560.91      8.93 o 
  -4   6   6      602.01      574.44      9.30 o 
  -3   6   6        6.07        5.25      1.22 o 
  -2   6   6        2.29        2.31      1.66 o 
  -1   6   6      449.43      454.94      9.10 o 
   0   6   6       76.24       76.28      4.09 o 
   1   6   6       97.18       93.65      4.35 o 
   2   6   6      538.11      558.56      8.75 o 
   3   6   6     1131.49     1116.06     18.69 o 
   4   6   6      106.80       93.87      4.00 o 
   5   6   6       69.84       87.22      3.06 o 
   6   6   6       98.27      116.30      3.70 o 
   7   6   6      145.79      150.61      6.00 o 
   8   6   6      117.90      109.93      5.61 o 
   9   6   6      369.12      362.07     11.34 o 
  10   6   6       22.14       17.89      5.49 o 
  11   6   6       36.20       50.50      7.80 o 
  12   6   6       33.88       32.30     12.04 o 
 -12   7   6        0.75        1.29      2.81 o 
 -11   7   6       62.79       66.95      9.65 o 
 -10   7   6       82.59       93.44      6.06 o 
  -9   7   6        0.47        1.98      1.76 o 
  -8   7   6       57.61       64.15      5.14 o 
  -7   7   6       16.54       14.97      5.34 o 
  -6   7   6       25.64       23.44      1.98 o 
  -5   7   6      136.26      125.12      4.20 o 
  -4   7   6      145.94      127.17      4.44 o 
  -3   7   6       15.08       21.18      3.38 o 
  -2   7   6       65.07       62.27      4.45 o 
  -1   7   6      235.64      235.49      7.07 o 
   0   7   6      558.61      583.27     11.08 o 
   1   7   6       31.03       37.19      3.52 o 
   2   7   6      244.10      254.35      7.46 o 
   3   7   6      425.67      410.57     12.69 o 
   4   7   6      165.43      154.42      4.47 o 
   5   7   6        2.26        1.06      1.30 o 
   6   7   6       15.03       13.49      4.38 o 
   7   7   6        6.07        9.75      4.27 o 
   8   7   6       34.08       32.07     10.34 o 
   9   7   6       29.57       26.25      9.05 o 
  10   7   6        1.01        1.78      2.31 o 
  11   7   6        2.50        2.36      2.56 o 
 -11   8   6       16.69       19.32     12.28 o 
 -10   8   6       36.07       33.36     17.12 o 
  -9   8   6        0.85        3.10      2.95 o 
  -8   8   6        7.35       10.72      4.38 o 
  -7   8   6      218.81      234.33     13.20 o 
  -6   8   6       54.45       56.81     10.96 o 
  -5   8   6       82.10       93.49      4.88 o 
  -4   8   6       28.21       24.59      2.77 o 
  -3   8   6       93.94       87.09      4.89 o 
  -2   8   6      123.92      115.70      5.00 o 
  -1   8   6       37.89       37.16      7.71 o 
   0   8   6        3.98        4.22      1.57 o 
   1   8   6      295.69      296.96      7.92 o 
   2   8   6       91.41       89.06      4.45 o 
   3   8   6       20.65       28.39      7.42 o 
   4   8   6      129.70      134.95      5.69 o 
   5   8   6       40.30       49.03     14.70 o 
   6   8   6        6.06        5.40      2.69 o 
   7   8   6       17.83       14.13      5.97 o 
   8   8   6        1.08        0.16      3.30 o 
   9   8   6        0.13        1.81      3.47 o 
  10   8   6       98.55      123.79      7.84 o 
 -10   9   6        7.75        6.91      4.96 o 
  -9   9   6       84.41       96.87     10.06 o 
  -8   9   6       14.19       14.61      6.73 o 
  -7   9   6        3.75        7.30      3.47 o 
  -6   9   6       27.67       34.35      8.34 o 
  -5   9   6       27.32       29.44      8.21 o 
  -4   9   6      137.30      134.97      9.87 o 
  -3   9   6       24.21       25.33      6.83 o 
  -2   9   6      817.26      857.49     14.08 o 
  -1   9   6        7.16        8.34      2.29 o 
   0   9   6        1.70        2.97      1.75 o 
   1   9   6       72.20       73.73      4.60 o 
   2   9   6       39.64       36.42      4.80 o 
   3   9   6       12.20       10.35      3.91 o 
   4   9   6      211.13      212.31      9.32 o 
   5   9   6       31.07       38.78     13.94 o 
   6   9   6        6.67        6.05      3.05 o 
   7   9   6       16.65       15.38      7.19 o 
   8   9   6        5.76        4.93      3.11 o 
   9   9   6       49.93       50.31      9.81 o 
  -9  10   6       14.52       20.79     10.65 o 
  -8  10   6        8.03        7.31      4.43 o 
  -7  10   6       60.91       52.06     21.66 o 
  -6  10   6      356.53      377.56     14.85 o 
  -5  10   6        0.04       -0.09      2.42 o 
  -4  10   6        3.87        2.88      3.20 o 
  -3  10   6        0.15        2.34      2.06 o 
  -2  10   6       49.20       40.79      3.92 o 
  -1  10   6        9.36        9.04      3.59 o 
   0  10   6       38.65       40.01      4.74 o 
   1  10   6       18.47       17.01      6.49 o 
   2  10   6       12.24       11.74      6.21 o 
   3  10   6       29.04       28.45     11.89 o 
   4  10   6        8.87        7.96      3.53 o 
   5  10   6       17.73       16.58      7.97 o 
   6  10   6       72.51       82.61      7.81 o 
   7  10   6       15.99       12.25      5.80 o 
   8  10   6      348.21      383.83     12.40 o 
  -7  11   6      143.33      140.51     10.11 o 
  -6  11   6      140.95      148.18      8.80 o 
  -5  11   6       77.39       83.61     14.19 o 
  -4  11   6       94.33      105.66      9.48 o 
  -3  11   6       57.25       58.64      7.99 o 
  -2  11   6       51.89       51.41     16.56 o 
  -1  11   6        2.54        2.68      1.78 o 
   0  11   6      219.39      217.94      7.37 o 
   1  11   6      137.00      147.26      7.70 o 
   2  11   6       65.78       62.84      6.34 o 
   3  11   6        1.72        2.88      2.32 o 
   4  11   6        5.36        6.75      3.66 o 
   5  11   6        5.93        6.04      2.94 o 
   6  11   6       37.31       32.27     13.14 o 
  -4  12   6        0.58        0.70      2.57 o 
  -3  12   6       36.14       38.55     11.29 o 
  -2  12   6       14.57       12.60      5.25 o 
  -1  12   6       16.23       12.91     17.94 o 
   0  12   6       22.74       19.76     18.20 o 
   1  12   6        0.06        1.28      2.45 o 
   2  12   6        4.62        5.43      3.42 o 
   3  12   6       16.02       12.22      5.88 o 
 -15   1   7       36.45       43.18     10.11 o 
 -14   1   7       15.04        8.57      5.14 o 
 -13   1   7       59.22       60.01      5.67 o 
 -12   1   7      237.47      236.52      7.88 o 
 -11   1   7       15.39       17.43      4.77 o 
 -10   1   7        9.77        7.73      2.31 o 
  -9   1   7        2.92        3.74      1.43 o 
  -8   1   7       92.64       86.54      3.92 o 
  -7   1   7      482.94      478.63      8.72 o 
  -6   1   7      823.42      840.96     12.41 o 
  -5   1   7      450.11      438.94      7.79 o 
  -4   1   7      175.66      189.56      5.34 o 
  -3   1   7      137.50      154.47      4.57 o 
  -2   1   7     1061.00     1126.20     27.21 o 
  -1   1   7      426.51      462.81      8.20 o 
   0   1   7      708.46      755.51      9.30 o 
   1   1   7     1536.42     1700.54     18.37 o 
   2   1   7        9.57       13.41      3.32 o 
   3   1   7      121.10      128.87      4.43 o 
   4   1   7      323.96      314.61      6.10 o 
   5   1   7       26.65       26.20      4.23 o 
   6   1   7     1320.25     1388.18     20.99 o 
   7   1   7      347.40      334.02      6.63 o 
   8   1   7      836.86      856.27     13.23 o 
   9   1   7      367.14      378.07      7.05 o 
  10   1   7      598.97      637.02     11.54 o 
  11   1   7      215.23      215.24      6.47 o 
  12   1   7       52.02       56.68      7.54 o 
  13   1   7       33.71       24.61      8.93 o 
 -14   2   7       15.34        9.72      6.19 o 
 -13   2   7        0.51        0.93      2.16 o 
 -12   2   7       86.13       80.98      5.04 o 
 -11   2   7       56.19       52.91      4.39 o 
 -10   2   7       77.45       68.74      4.28 o 
  -9   2   7        4.26        5.63      1.83 o 
  -8   2   7       17.01       23.08      5.09 o 
  -7   2   7       87.28       96.17      4.67 o 
  -6   2   7       25.34       29.62      3.93 o 
  -5   2   7      988.57     1021.98     13.91 o 
  -4   2   7        7.46       13.51      2.84 o 
  -3   2   7      902.29      956.35      8.99 o 
  -2   2   7     1031.20     1106.29      8.49 o 
  -1   2   7        1.42        1.32      0.67 o 
   0   2   7     2199.47     2303.99     34.25 o 
   1   2   7      422.48      470.49      5.31 o 
   2   2   7      116.66      136.00      4.64 o 
   3   2   7      727.95      766.62     12.48 o 
   4   2   7       11.50       15.55      3.36 o 
   5   2   7       85.24       77.07      3.54 o 
   6   2   7      262.80      265.44      6.92 o 
   7   2   7       63.88       57.10      4.38 o 
   8   2   7      986.09      942.70     16.51 o 
   9   2   7      127.74      115.50      3.86 o 
  10   2   7       17.20       11.55      3.72 o 
  11   2   7       75.45       66.90      6.49 o 
  12   2   7      288.43      277.27     10.97 o 
  13   2   7      403.69      410.37     10.43 o 
 -14   3   7        2.23        2.21      2.60 o 
 -13   3   7       45.04       37.43     15.89 o 
 -12   3   7       59.92       55.57      6.02 o 
 -11   3   7        4.02        3.84      1.79 o 
 -10   3   7      165.61      155.85      5.28 o 
  -9   3   7       91.32       82.84      4.34 o 
  -8   3   7      230.38      234.13      6.68 o 
  -7   3   7       27.20       33.71      4.18 o 
  -6   3   7       18.40       21.68      5.43 o 
  -5   3   7       56.50       60.28      2.94 o 
  -4   3   7     1117.64     1229.11     15.46 o 
  -3   3   7      195.60      207.03      5.50 o 
  -2   3   7       24.42       30.31      1.60 o 
  -1   3   7      136.25      134.02      4.55 o 
   0   3   7       58.26       65.99      1.77 o 
   1   3   7       16.70       18.09      1.54 o 
   2   3   7      156.18      154.59      3.85 o 
   3   3   7        2.14        1.88      0.62 o 
   4   3   7       87.36       78.22      3.29 o 
   5   3   7     1596.99     1598.80     26.13 o 
   6   3   7      225.71      198.37      6.22 o 
   7   3   7        0.74        1.59      1.39 o 
   8   3   7       96.87      100.08      4.16 o 
   9   3   7       12.50       12.16      3.51 o 
  10   3   7       13.15       10.67      3.16 o 
  11   3   7      295.02      285.21      8.82 o 
  12   3   7       80.89       85.72      7.35 o 
  13   3   7       26.41       18.87      5.50 o 
 -14   4   7        4.24        4.63      3.01 o 
 -13   4   7        0.50        2.61      2.90 o 
 -12   4   7       80.16       70.10      7.82 o 
 -11   4   7       21.86       21.20      7.76 o 
 -10   4   7       20.83       14.33      4.21 o 
  -9   4   7      295.70      297.25      7.87 o 
  -8   4   7      225.27      231.17      6.06 o 
  -7   4   7       56.60       47.71      3.31 o 
  -6   4   7      163.88      169.66      5.95 o 
  -5   4   7      760.19      797.06     19.16 o 
  -4   4   7      237.95      232.66      4.23 o 
  -3   4   7      136.94      137.87      2.92 o 
  -2   4   7      205.75      232.66      6.32 o 
  -1   4   7       14.48       15.56      4.94 o 
   0   4   7       40.38       43.07      3.95 o 
   1   4   7      297.86      293.33      7.17 o 
   2   4   7       74.22       88.04      2.89 o 
   3   4   7      153.70      140.51      3.91 o 
   4   4   7       35.81       29.90      2.48 o 
   5   4   7     1030.35     1015.08     19.14 o 
   6   4   7     1574.98     1486.10     17.20 o 
   7   4   7       12.72       10.56      2.74 o 
   8   4   7        2.52        1.43      1.19 o 
   9   4   7      137.59      121.59      6.12 o 
  10   4   7      104.42      109.67      5.89 o 
  11   4   7       76.78       85.02     10.05 o 
  12   4   7        5.21        5.94      2.83 o 
 -13   5   7       49.01       43.65      8.14 o 
 -12   5   7        3.49        6.42      3.13 o 
 -11   5   7        1.18        3.16      1.89 o 
 -10   5   7       47.36       55.91      5.68 o 
  -9   5   7       29.60       30.80      8.70 o 
  -8   5   7      513.85      504.96     11.63 o 
  -7   5   7      727.58      678.44     11.39 o 
  -6   5   7      512.77      554.43      9.22 o 
  -5   5   7       49.80       42.90      2.78 o 
  -4   5   7       24.39       27.42      2.48 o 
  -3   5   7        1.70        2.51      1.48 o 
  -2   5   7       68.25       72.57      4.14 o 
  -1   5   7       99.12       88.33      4.80 o 
   0   5   7     1547.20     1610.75     21.23 o 
   1   5   7       56.12       63.51      4.73 o 
   2   5   7        0.97        1.51      1.86 o 
   3   5   7      668.26      638.47     19.51 o 
   4   5   7      125.17      119.21      4.49 o 
   5   5   7      111.26      104.96      4.33 o 
   6   5   7       10.05       11.60      3.25 o 
   7   5   7      322.05      307.72      5.95 o 
   8   5   7        0.03        2.04      2.43 o 
   9   5   7        3.95        7.48      2.43 o 
  10   5   7       39.78       43.40     11.45 o 
  11   5   7        5.97        5.98      2.95 o 
  12   5   7        0.69        2.05      2.02 o 
 -13   6   7        0.48        1.96      3.43 o 
 -12   6   7        5.41        8.31      3.97 o 
 -11   6   7       77.73       78.45      6.87 o 
 -10   6   7       21.32       22.22      9.27 o 
  -9   6   7       67.04       65.60      6.25 o 
  -8   6   7       48.45       46.19      5.18 o 
  -7   6   7      265.65      240.65      5.99 o 
  -6   6   7       16.96       12.07      3.63 o 
  -5   6   7      244.32      228.83      6.16 o 
  -4   6   7        1.05        6.75      1.82 o 
  -3   6   7      167.03      161.61      6.22 o 
  -2   6   7       86.58       91.20      4.60 o 
  -1   6   7      332.17      322.25      8.18 o 
   0   6   7      286.10      279.43      8.15 o 
   1   6   7      356.65      364.75      8.38 o 
   2   6   7      165.53      139.49      5.92 o 
   3   6   7      108.27       89.76      3.86 o 
   4   6   7      291.69      268.29      6.05 o 
   5   6   7       10.33       13.53      3.92 o 
   6   6   7       83.64       82.67      3.83 o 
   7   6   7       36.78       43.36      5.39 o 
   8   6   7        5.20        9.59      2.93 o 
   9   6   7       71.30       74.36     21.84 o 
  10   6   7       51.66       54.56     15.80 o 
  11   6   7      207.53      235.27      9.95 o 
 -12   7   7       32.21       28.19     16.00 o 
 -11   7   7       31.35       37.79     19.07 o 
 -10   7   7      371.56      397.25     15.34 o 
  -9   7   7        8.61       11.16      4.55 o 
  -8   7   7      346.98      338.36     14.71 o 
  -7   7   7      186.32      197.87     10.86 o 
  -6   7   7        5.36        6.83      2.43 o 
  -5   7   7      354.04      322.79      9.01 o 
  -4   7   7      305.65      294.45      7.83 o 
  -3   7   7       12.40       10.14      2.88 o 
  -2   7   7     1077.68     1113.41     19.04 o 
  -1   7   7      192.08      200.09      8.17 o 
   0   7   7      746.92      788.61     14.24 o 
   1   7   7       94.54       87.71      4.00 o 
   2   7   7      444.02      472.68     10.36 o 
   3   7   7       58.69       69.57      4.08 o 
   4   7   7        0.31        1.56      1.12 o 
   5   7   7       13.69        6.60      2.66 o 
   6   7   7        4.12        5.96      2.70 o 
   7   7   7       16.93       20.02      8.41 o 
   8   7   7       48.93       52.86     18.49 o 
   9   7   7       51.77       63.88     15.16 o 
  10   7   7       14.25       17.07      6.60 o 
 -11   8   7       32.05       36.83     16.56 o 
 -10   8   7        3.04        7.58      3.83 o 
  -9   8   7        0.58        1.09      2.80 o 
  -8   8   7      126.19      131.77      9.60 o 
  -7   8   7        2.74        3.23      3.13 o 
  -6   8   7        0.51        1.75      3.00 o 
  -5   8   7       44.78       32.66      3.98 o 
  -4   8   7       90.81       82.51      4.80 o 
  -3   8   7      271.35      285.93      7.46 o 
  -2   8   7       58.84       60.82      4.70 o 
  -1   8   7       81.08       80.41      4.31 o 
   0   8   7      159.55      151.77      5.70 o 
   1   8   7      167.80      149.25      5.65 o 
   2   8   7      131.22      129.12      5.48 o 
   3   8   7      199.89      218.36      6.78 o 
   4   8   7       14.73       17.46      5.57 o 
   5   8   7       82.37       68.34     10.23 o 
   6   8   7      610.16      686.73     21.10 o 
   7   8   7        0.01        1.30      2.93 o 
   8   8   7      225.29      249.55     12.66 o 
   9   8   7       66.73       90.33     11.56 o 
  10   8   7       44.54       32.58     18.08 o 
 -10   9   7      191.21      202.72     11.60 o 
  -9   9   7      197.49      223.59     11.69 o 
  -8   9   7       91.50       99.04      9.19 o 
  -7   9   7       32.96       36.06     15.95 o 
  -6   9   7       91.65       89.96      8.84 o 
  -5   9   7       26.15       36.93     12.14 o 
  -4   9   7       92.16       92.25      5.39 o 
  -3   9   7       46.38       40.17      3.72 o 
  -2   9   7      152.94      153.86      6.19 o 
  -1   9   7       47.54       41.92      6.11 o 
   0   9   7      285.63      316.53      8.99 o 
   1   9   7       42.97       44.04      4.84 o 
   2   9   7       30.33       27.66      4.37 o 
   3   9   7       76.47       85.72      5.11 o 
   4   9   7       18.94       13.47      6.51 o 
   5   9   7        1.72        2.56      2.84 o 
   6   9   7       13.42       17.69      8.77 o 
   7   9   7        1.11        2.54      2.99 o 
   8   9   7      157.41      182.25      9.27 o 
  -8  10   7       37.84       38.51     22.83 o 
  -7  10   7       14.28       20.72     10.33 o 
  -6  10   7       47.56       36.80      8.36 o 
  -5  10   7       58.94       60.65     19.90 o 
  -4  10   7       23.52       22.20      9.01 o 
  -3  10   7       81.03       90.02      8.08 o 
  -2  10   7      200.79      209.72      7.90 o 
  -1  10   7        4.92        2.97      1.54 o 
   0  10   7       51.11       49.33      3.84 o 
   1  10   7      120.52      121.63      5.57 o 
   2  10   7       85.46       89.54      6.41 o 
   3  10   7       96.78       96.69      7.53 o 
   4  10   7      229.46      245.27     12.63 o 
   5  10   7       18.79       12.40      7.36 o 
   6  10   7        6.18       10.08      6.35 o 
   7  10   7       17.77       20.52      9.59 o 
  -6  11   7        0.73        2.29      2.91 o 
  -5  11   7        3.18        2.96      4.94 o 
  -4  11   7       65.07       52.75     14.12 o 
  -3  11   7       70.41       78.67     10.10 o 
  -2  11   7        0.04        0.64      3.38 o 
  -1  11   7        7.01        6.21      3.41 o 
   0  11   7        0.40        1.18      1.32 o 
   1  11   7      110.70      109.95      8.42 o 
   2  11   7        1.83        1.99      2.21 o 
   3  11   7        2.08        2.59      2.89 o 
   4  11   7        1.17        3.86      2.47 o 
   5  11   7       82.04       87.58     10.79 o 
  -3  12   7       11.77       11.49      5.82 o 
  -2  12   7      158.47      144.53      7.98 o 
  -1  12   7       27.14       16.35     20.88 o 
   0  12   7        4.42        4.43      7.02 o 
   1  12   7       44.33       40.66      6.89 o 
 -14   0   8       42.94       41.52      7.92 o 
 -13   0   8       42.84       43.34      7.88 o 
 -12   0   8       17.93       18.13      9.43 o 
 -11   0   8      169.99      170.91      9.24 o 
 -10   0   8      166.44      170.77      8.01 o 
  -9   0   8      230.75      235.16     10.70 o 
  -8   0   8      369.85      374.28     11.51 o 
  -7   0   8     2040.87     2065.84     30.01 o 
  -6   0   8      744.68      754.74     18.85 o 
  -5   0   8       25.05       33.22     10.95 o 
  -4   0   8       55.01       59.95      6.24 o 
  -3   0   8      157.18      165.09      7.86 o 
  -2   0   8      805.75      818.98     22.45 o 
  -1   0   8      724.31      802.43     19.59 o 
   0   0   8      579.23      690.47     21.53 o 
   1   0   8       11.47       17.99      6.41 o 
   2   0   8       37.72       38.43     10.74 o 
   3   0   8      201.71      215.72      7.48 o 
   4   0   8     1113.82     1081.31     19.35 o 
   5   0   8      475.46      470.71     12.05 o 
   6   0   8      384.23      373.68     10.90 o 
   7   0   8       98.23      105.54      8.41 o 
   8   0   8      181.20      166.68      7.25 o 
   9   0   8       18.38       27.60      7.09 o 
  10   0   8       19.41       16.11      6.33 o 
  11   0   8      436.68      405.18     11.82 o 
  12   0   8        1.64        1.81      1.82 o 
 -14   1   8       93.93       99.81      6.67 o 
 -13   1   8       59.83       59.27      6.84 o 
 -12   1   8      125.61      120.72      6.20 o 
 -11   1   8        0.28        2.58      1.71 o 
 -10   1   8       46.27       47.31      5.67 o 
  -9   1   8        0.03        1.85      1.72 o 
  -8   1   8      591.11      607.93     11.18 o 
  -7   1   8      158.77      168.14      5.84 o 
  -6   1   8      189.47      187.59      6.03 o 
  -5   1   8      516.00      540.59      9.33 o 
  -4   1   8       52.22       56.80      3.25 o 
  -3   1   8      149.91      144.22      4.52 o 
  -2   1   8      317.69      326.77      5.68 o 
  -1   1   8      307.84      337.75      6.44 o 
   0   1   8      485.39      501.43      6.26 o 
   1   1   8      423.06      459.00      8.18 o 
   2   1   8       18.03       19.33      3.24 o 
   3   1   8       55.82       46.82      4.26 o 
   4   1   8       12.75        9.16      2.19 o 
   5   1   8      284.01      289.08      7.05 o 
   6   1   8      229.66      204.66      6.31 o 
   7   1   8        1.57        2.58      1.34 o 
   8   1   8       22.43       20.17      4.87 o 
   9   1   8       87.54       95.65      4.56 o 
  10   1   8       91.83      100.22      4.41 o 
  11   1   8        4.76        3.04      1.24 o 
  12   1   8        5.80        6.92      3.09 o 
 -14   2   8       12.70        8.53      4.54 o 
 -13   2   8        0.02        1.11      1.49 o 
 -12   2   8       52.66       44.83      5.22 o 
 -11   2   8      110.87      110.43      5.59 o 
 -10   2   8       54.06       57.98      5.09 o 
  -9   2   8      310.94      315.26      8.43 o 
  -8   2   8       46.35       48.70      6.52 o 
  -7   2   8       68.24       68.12      4.36 o 
  -6   2   8       86.05       70.44      3.89 o 
  -5   2   8      237.99      209.30      6.50 o 
  -4   2   8       20.14       26.43      2.26 o 
  -3   2   8      268.28      280.57      5.40 o 
  -2   2   8       96.49      103.39      4.06 o 
  -1   2   8       57.33       61.10      2.42 o 
   0   2   8      233.40      229.71      6.18 o 
   1   2   8      909.44      927.70     13.29 o 
   2   2   8      419.55      438.95     19.41 o 
   3   2   8        0.53        1.51      1.19 o 
   4   2   8      548.11      483.02      7.76 o 
   5   2   8        3.04        2.58      1.37 o 
   6   2   8      587.69      575.57      9.50 o 
   7   2   8       12.52        9.07      2.37 o 
   8   2   8       40.29       34.16      5.80 o 
   9   2   8       47.50       57.70      3.59 o 
  10   2   8        1.36        1.56      1.05 o 
  11   2   8       16.72       20.41      6.09 o 
  12   2   8        3.20        3.30      2.78 o 
 -14   3   8       30.90       20.79     13.22 o 
 -13   3   8       15.90       22.01      5.90 o 
 -12   3   8        3.78        4.26      3.22 o 
 -11   3   8      276.93      275.50      8.98 o 
 -10   3   8      621.27      635.51     12.78 o 
  -9   3   8      100.11       94.86      4.51 o 
  -8   3   8        5.17        4.00      1.52 o 
  -7   3   8        5.19        5.63      1.79 o 
  -6   3   8      306.90      331.60      7.10 o 
  -5   3   8      155.70      175.34      5.17 o 
  -4   3   8       17.13       12.31      2.98 o 
  -3   3   8      323.23      323.87      5.57 o 
  -2   3   8      188.21      192.26      3.74 o 
  -1   3   8       34.73       26.52      2.70 o 
   0   3   8      681.40      687.29      8.72 o 
   1   3   8       13.96       11.86      1.32 o 
   2   3   8      257.44      253.56      4.60 o 
   3   3   8     1162.90     1162.19     26.94 o 
   4   3   8      212.86      233.46      6.97 o 
   5   3   8      153.35      154.42      5.35 o 
   6   3   8      113.92      105.27      3.93 o 
   7   3   8        2.93        0.47      1.41 o 
   8   3   8        2.65        2.42      1.45 o 
   9   3   8      100.00       94.27      4.01 o 
  10   3   8       61.65       70.30     13.15 o 
  11   3   8       24.57       21.36      7.48 o 
  12   3   8       85.53       92.62      9.84 o 
 -13   4   8      182.70      193.90      8.64 o 
 -12   4   8       73.53       69.85      6.03 o 
 -11   4   8       16.97       20.46      8.87 o 
 -10   4   8       19.17       29.45      9.32 o 
  -9   4   8        5.70        7.99      2.40 o 
  -8   4   8       14.08       18.60      4.73 o 
  -7   4   8        6.39        8.53      3.02 o 
  -6   4   8       61.65       76.24      4.02 o 
  -5   4   8       14.10       10.28      2.39 o 
  -4   4   8      122.87      116.48      3.78 o 
  -3   4   8      469.43      451.08      9.19 o 
  -2   4   8      624.36      603.71     10.72 o 
  -1   4   8      395.44      387.72      9.17 o 
   0   4   8        0.13        0.91      2.39 o 
   1   4   8      210.40      222.71      6.18 o 
   2   4   8     1235.14     1179.47     14.20 o 
   3   4   8      101.28      108.14      3.38 o 
   4   4   8        4.88       11.32      2.97 o 
   5   4   8      448.39      412.24      7.96 o 
   6   4   8      227.68      206.40      5.65 o 
   7   4   8        1.66        1.45      1.06 o 
   8   4   8       28.43       28.13      3.23 o 
   9   4   8       21.03       19.02      5.30 o 
  10   4   8       80.14       76.04      8.32 o 
  11   4   8      394.05      411.41     10.95 o 
  12   4   8       74.54       82.04      7.56 o 
 -13   5   8      136.75      136.03     11.03 o 
 -12   5   8       33.14       36.99      6.21 o 
 -11   5   8      313.14      315.11     11.41 o 
 -10   5   8       82.13       76.68      5.62 o 
  -9   5   8       29.78       33.48      5.44 o 
  -8   5   8       44.40       45.83      4.00 o 
  -7   5   8        2.78        1.04      1.06 o 
  -6   5   8       92.19       82.49      5.85 o 
  -5   5   8      119.65      144.70      5.93 o 
  -4   5   8       41.14       45.78      7.49 o 
  -3   5   8       51.28       42.29      4.29 o 
  -2   5   8      279.62      274.68      8.92 o 
  -1   5   8      130.70      147.21      6.53 o 
   0   5   8       96.94       85.79      4.88 o 
   1   5   8      655.63      641.54     12.29 o 
   2   5   8      736.17      754.92     14.81 o 
   3   5   8      526.80      452.78     17.80 o 
   4   5   8       47.61       50.99      2.74 o 
   5   5   8       11.43       11.20      2.83 o 
   6   5   8       57.75       45.79      3.15 o 
   7   5   8        1.35        1.44      1.52 o 
   8   5   8      280.76      292.91      8.96 o 
   9   5   8        4.97        3.84      2.13 o 
  10   5   8        6.94       10.45      3.39 o 
  11   5   8       51.40       45.40     16.16 o 
 -12   6   8        0.12        1.79      3.71 o 
 -11   6   8        0.06       -0.93      4.00 o 
 -10   6   8        0.01        3.27      3.41 o 
  -9   6   8        6.87        7.55      3.88 o 
  -8   6   8      156.76      177.82      7.53 o 
  -7   6   8       36.32       40.36      4.99 o 
  -6   6   8       17.49       16.63      4.53 o 
  -5   6   8        9.92        9.26      3.03 o 
  -4   6   8        5.55       11.62      3.38 o 
  -3   6   8        2.49        7.83      2.65 o 
  -2   6   8        9.56       14.77      4.21 o 
  -1   6   8        0.20        1.33      1.83 o 
   0   6   8      423.24      408.62      9.37 o 
   1   6   8        3.01        2.90      1.94 o 
   2   6   8      819.35      803.43     14.86 o 
   3   6   8      845.63      855.86     15.91 o 
   4   6   8       47.91       39.89      7.83 o 
   5   6   8      116.57      134.24      5.12 o 
   6   6   8       13.29       15.95      3.04 o 
   7   6   8        2.93        1.47      2.58 o 
   8   6   8       20.31       24.27     11.65 o 
   9   6   8       30.55       33.98     12.10 o 
  10   6   8      109.06      123.63      8.86 o 
  11   6   8        0.54        1.95      3.09 o 
 -11   7   8      180.45      191.80     10.74 o 
 -10   7   8        6.12        2.19      2.83 o 
  -9   7   8      141.71      139.77      9.77 o 
  -8   7   8        0.10        2.51      2.92 o 
  -7   7   8        0.11        2.78      3.65 o 
  -6   7   8        4.16        3.96      1.79 o 
  -5   7   8      178.46      150.36      5.48 o 
  -4   7   8       41.50       42.34      3.90 o 
  -3   7   8        4.21        2.32      1.69 o 
  -2   7   8     1228.19     1258.24     27.48 o 
  -1   7   8        5.19        3.45      1.96 o 
   0   7   8     1166.49     1177.66     23.71 o 
   1   7   8      522.71      509.24     12.89 o 
   2   7   8       12.81       12.64      3.93 o 
   3   7   8       42.00       50.57      5.51 o 
   4   7   8      175.49      158.08      6.75 o 
   5   7   8        0.68        0.45      2.10 o 
   6   7   8       37.57       37.36      9.72 o 
   7   7   8       37.44       39.38      7.94 o 
   8   7   8      136.38      133.03      9.10 o 
   9   7   8       22.45       16.82      7.25 o 
  10   7   8       85.87       88.24      7.24 o 
 -11   8   8      534.40      586.11     19.03 o 
 -10   8   8      122.28      134.19     10.90 o 
  -9   8   8       19.93       19.82     11.44 o 
  -8   8   8       40.70       39.92     21.04 o 
  -7   8   8       25.10       22.28      8.19 o 
  -6   8   8       26.60       29.71     10.28 o 
  -5   8   8       17.38       16.55      5.76 o 
  -4   8   8       19.41       21.17      6.03 o 
  -3   8   8      579.24      605.88     14.35 o 
  -2   8   8      131.45      116.04      6.82 o 
  -1   8   8       57.92       59.42      5.44 o 
   0   8   8      574.43      594.86     12.57 o 
   1   8   8      164.49      168.82      6.27 o 
   2   8   8      280.83      273.00      8.49 o 
   3   8   8      117.42      115.85      4.91 o 
   4   8   8       99.13       96.17      5.30 o 
   5   8   8        0.97        2.45      3.95 o 
   6   8   8       84.19       72.67      9.90 o 
   7   8   8       12.72       10.40      5.86 o 
   8   8   8        0.34        1.04      3.15 o 
   9   8   8        1.81        0.82      4.69 o 
  -9   9   8       62.68       80.60      9.63 o 
  -8   9   8        0.03        2.11      3.24 o 
  -7   9   8        0.69        2.95      2.64 o 
  -6   9   8      255.21      260.32     13.33 o 
  -5   9   8      463.09      489.21     19.34 o 
  -4   9   8      366.37      384.41     14.45 o 
  -3   9   8      290.83      273.74     10.57 o 
  -2   9   8      744.05      747.47     16.85 o 
  -1   9   8        2.08        3.21      1.91 o 
   0   9   8       48.40       41.46      8.43 o 
   1   9   8        1.69        2.58      1.66 o 
   2   9   8      103.44       95.48      4.71 o 
   3   9   8        3.34        2.90      2.42 o 
   4   9   8       90.97       96.91      7.02 o 
   5   9   8      167.10      178.47      9.12 o 
   6   9   8        2.72        2.60      2.93 o 
   7   9   8        9.66       10.11      4.55 o 
   8   9   8       15.34       13.03      8.58 o 
  -8  10   8      135.32      152.51     11.94 o 
  -7  10   8       60.38       68.47     10.74 o 
  -6  10   8       63.36       63.08     12.21 o 
  -5  10   8      234.78      250.94     16.10 o 
  -4  10   8      295.02      307.66     18.38 o 
  -3  10   8      243.15      226.78     12.16 o 
  -2  10   8      184.32      176.21      6.31 o 
  -1  10   8       29.32       27.29      9.58 o 
   0  10   8        0.48        1.20      2.12 o 
   1  10   8        5.28        6.46      2.71 o 
   2  10   8        0.19        1.25      1.94 o 
   3  10   8       69.12       73.68      7.64 o 
   4  10   8        6.50        5.13      3.56 o 
   5  10   8      671.77      754.35     17.74 o 
   6  10   8       85.94       91.64      7.05 o 
  -5  11   8      465.88      481.28     27.67 o 
  -4  11   8        0.01        3.27      3.58 o 
  -3  11   8      203.48      192.08     11.75 o 
  -2  11   8        6.74        5.95      2.67 o 
  -1  11   8        5.97        4.00      2.63 o 
   0  11   8        0.23        0.63      2.18 o 
   1  11   8       16.44       14.03      9.24 o 
   2  11   8       26.12       28.52      6.87 o 
   3  11   8        3.90        2.06      4.08 o 
   4  11   8        5.43        6.18      5.42 o 
 -14   1   9        6.54        2.80      2.78 o 
 -13   1   9       17.00       10.41      6.38 o 
 -12   1   9       68.36       63.10      4.93 o 
 -11   1   9       67.23       65.24      4.75 o 
 -10   1   9      267.85      263.42      7.97 o 
  -9   1   9        3.18        5.23      2.39 o 
  -8   1   9      146.09      148.00      5.55 o 
  -7   1   9        4.15        4.26      1.76 o 
  -6   1   9      692.76      717.42     12.37 o 
  -5   1   9      580.42      585.87     10.64 o 
  -4   1   9      343.45      367.04      8.14 o 
  -3   1   9      199.95      177.37      5.81 o 
  -2   1   9       79.83       56.49      3.31 o 
  -1   1   9      144.74      128.83      4.15 o 
   0   1   9      754.69      700.20      9.74 o 
   1   1   9        8.23       11.57      3.01 o 
   2   1   9      173.95      197.09      6.69 o 
   3   1   9       65.04       63.00      4.26 o 
   4   1   9      338.43      337.87      7.59 o 
   5   1   9      309.91      304.53      7.02 o 
   6   1   9      114.97      121.88      4.48 o 
   7   1   9        0.42        0.73      1.42 o 
   8   1   9       64.00       64.83      6.09 o 
   9   1   9        4.29        3.53      1.74 o 
  10   1   9        0.69        1.28      1.53 o 
  11   1   9      140.15      141.30      5.01 o 
  12   1   9        0.14        0.52      2.58 o 
 -14   2   9       23.43       13.97      9.04 o 
 -13   2   9       60.33       58.00      6.56 o 
 -12   2   9      126.78      135.70      6.39 o 
 -11   2   9      168.61      169.22      6.48 o 
 -10   2   9       29.22       27.52      7.75 o 
  -9   2   9        0.96        3.06      1.57 o 
  -8   2   9      204.23      200.26      6.63 o 
  -7   2   9        1.05        1.03      2.26 o 
  -6   2   9     1004.15      986.08     14.61 o 
  -5   2   9      675.53      666.44     12.06 o 
  -4   2   9       17.70       18.98      4.54 o 
  -3   2   9      237.95      215.10      4.88 o 
  -2   2   9      253.00      231.08      5.80 o 
  -1   2   9       17.47       16.77      3.79 o 
   0   2   9      108.97      108.31      3.55 o 
   1   2   9      322.21      303.88      5.78 o 
   2   2   9     1418.54     1243.26     56.72 o 
   3   2   9     1022.22     1039.38     15.01 o 
   4   2   9       34.61       39.68      4.48 o 
   5   2   9      175.21      197.32      6.73 o 
   6   2   9      265.96      251.44      7.12 o 
   7   2   9      491.45      497.75      8.58 o 
   8   2   9      268.75      271.10      6.80 o 
   9   2   9      256.29      245.79      6.87 o 
  10   2   9      112.67      114.76      4.29 o 
  11   2   9       63.14       47.16     12.95 o 
  12   2   9       16.60       10.70      4.39 o 
 -13   3   9      110.94      114.49      7.05 o 
 -12   3   9       85.09       78.88      7.36 o 
 -11   3   9       92.06       93.71      5.56 o 
 -10   3   9       66.11       77.24      4.40 o 
  -9   3   9        1.75        2.45      1.55 o 
  -8   3   9       54.32       71.98      4.53 o 
  -7   3   9        6.55        7.08      1.76 o 
  -6   3   9      198.56      179.83      6.89 o 
  -5   3   9      407.54      402.11      8.52 o 
  -4   3   9      220.66      213.02      6.82 o 
  -3   3   9      662.54      689.90      9.93 o 
  -2   3   9     1073.76     1043.23     22.87 o 
  -1   3   9      177.67      162.27      4.36 o 
   0   3   9        0.19        1.48      0.78 o 
   1   3   9       51.33       42.60      2.67 o 
   2   3   9      839.07      775.07     25.61 o 
   3   3   9     1034.62     1043.90     15.34 o 
   4   3   9        7.89       17.48      3.04 o 
   5   3   9      372.13      356.18      7.54 o 
   6   3   9       40.03       41.04      3.74 o 
   7   3   9       11.18       10.00      2.75 o 
   8   3   9      243.70      236.33      6.29 o 
   9   3   9       72.54       65.66      4.17 o 
  10   3   9       18.32       17.42      6.46 o 
  11   3   9       63.29       56.45      9.08 o 
 -13   4   9      105.47       93.62      6.96 o 
 -12   4   9        3.34        3.55      3.44 o 
 -11   4   9       12.54       12.42      4.84 o 
 -10   4   9        3.46        4.49      2.95 o 
  -9   4   9       99.65      112.05      4.60 o 
  -8   4   9       31.69       31.39      3.50 o 
  -7   4   9       33.39       36.25      3.18 o 
  -6   4   9       10.46        7.94      2.41 o 
  -5   4   9        0.16        2.77      1.28 o 
  -4   4   9      777.78      759.46     18.60 o 
  -3   4   9     1298.61     1168.05     43.76 o 
  -2   4   9      884.52      889.90     19.63 o 
  -1   4   9       38.15       34.87      4.46 o 
   0   4   9     1184.78     1121.19     18.43 o 
   1   4   9      436.29      434.89     10.15 o 
   2   4   9      151.67      160.38      6.03 o 
   3   4   9     1089.37     1117.82     25.00 o 
   4   4   9      112.33       92.37      3.97 o 
   5   4   9       86.16       87.86      3.60 o 
   6   4   9       32.67       39.30      4.00 o 
   7   4   9       32.35       34.41      3.77 o 
   8   4   9        2.66        1.19      1.34 o 
   9   4   9      373.53      363.95     10.40 o 
  10   4   9      383.17      394.17     13.10 o 
  11   4   9      241.34      250.79      9.93 o 
 -12   5   9        1.72        2.61      2.77 o 
 -11   5   9        9.40       14.45      8.10 o 
 -10   5   9       48.61       48.21     17.66 o 
  -9   5   9        1.22        2.84      1.73 o 
  -8   5   9       42.41       29.42      8.32 o 
  -7   5   9       34.98       26.97      4.26 o 
  -6   5   9        1.14        1.08      1.59 o 
  -5   5   9      165.96      153.42      6.01 o 
  -4   5   9       18.25       15.12      3.82 o 
  -3   5   9      170.07      155.77      6.75 o 
  -2   5   9      164.25      137.86      6.79 o 
  -1   5   9     1293.07     1286.73     25.98 o 
   0   5   9     1220.81     1242.75     20.17 o 
   1   5   9      254.98      257.96      7.62 o 
   2   5   9       20.25       21.34      4.54 o 
   3   5   9      407.86      387.82      9.38 o 
   4   5   9      119.61      121.97      5.69 o 
   5   5   9       43.53       49.38      4.69 o 
   6   5   9        0.00        1.63      1.37 o 
   7   5   9       94.41       77.58      4.95 o 
   8   5   9        6.65        8.87      3.37 o 
   9   5   9      145.73      162.68      9.60 o 
  10   5   9        6.56        5.69      4.09 o 
 -12   6   9       17.30       16.64      8.69 o 
 -11   6   9       11.83       10.50      7.67 o 
 -10   6   9        1.87        1.83      2.33 o 
  -9   6   9       27.58       21.77      8.52 o 
  -8   6   9        1.13        2.18      1.47 o 
  -7   6   9        1.74        5.22      2.52 o 
  -6   6   9       14.62       15.83      4.04 o 
  -5   6   9       99.14      101.20      6.46 o 
  -4   6   9      137.22      134.29      5.56 o 
  -3   6   9        2.53        2.02      1.82 o 
  -2   6   9      331.55      338.59     10.96 o 
  -1   6   9      889.92      915.93     18.02 o 
   0   6   9      410.01      406.89     10.22 o 
   1   6   9      303.04      302.65      9.16 o 
   2   6   9       55.95       50.54      5.26 o 
   3   6   9      134.94      151.41      6.02 o 
   4   6   9        0.00        1.77      1.48 o 
   5   6   9      729.71      733.02     14.46 o 
   6   6   9        1.63        1.50      1.81 o 
   7   6   9       42.71       36.88     14.94 o 
   8   6   9       50.24       45.04     15.48 o 
   9   6   9       13.11       17.21      6.31 o 
  10   6   9      108.60      110.49      9.49 o 
 -11   7   9        0.12        2.03      4.46 o 
 -10   7   9       40.93       44.33      9.19 o 
  -9   7   9       59.33       56.30     19.46 o 
  -8   7   9       20.77       20.97      8.74 o 
  -7   7   9        7.79       15.15      6.47 o 
  -6   7   9       12.54       16.96      5.35 o 
  -5   7   9       26.23       13.13      3.77 o 
  -4   7   9       29.17       31.03      7.48 o 
  -3   7   9        2.78        4.30      1.98 o 
  -2   7   9      138.55      148.16      6.46 o 
  -1   7   9       13.59       14.54      4.06 o 
   0   7   9       12.62       12.86      3.62 o 
   1   7   9       29.11       31.37      7.71 o 
   2   7   9       86.63       85.36      5.00 o 
   3   7   9       15.99       16.88      5.36 o 
   4   7   9       10.18        8.59      3.47 o 
   5   7   9        4.39        2.94      1.92 o 
   6   7   9        0.09        2.18      2.81 o 
   7   7   9        0.02        3.51      3.12 o 
   8   7   9      291.86      282.08     11.59 o 
   9   7   9       13.49       11.06      5.72 o 
 -10   8   9        2.31        3.13      4.29 o 
  -9   8   9       14.33       11.11      5.33 o 
  -8   8   9        0.56        2.44      2.93 o 
  -7   8   9       33.22       31.28     12.46 o 
  -6   8   9      189.55      193.63     11.17 o 
  -5   8   9       26.15       32.67      4.74 o 
  -4   8   9       45.30       41.80      5.05 o 
  -3   8   9       19.72       12.81      4.83 o 
  -2   8   9       56.28       60.31      4.85 o 
  -1   8   9      282.40      284.37      8.78 o 
   0   8   9       94.93       79.13      4.87 o 
   1   8   9      123.30      139.46      5.89 o 
   2   8   9      173.83      198.78      7.29 o 
   3   8   9       67.41       74.67      4.26 o 
   4   8   9        9.01       14.93      5.74 o 
   5   8   9      171.78      170.92      9.99 o 
   6   8   9       46.08       39.64     20.69 o 
   7   8   9      537.44      588.49     19.02 o 
   8   8   9      257.50      260.36     11.21 o 
  -9   9   9       16.43       20.82     10.99 o 
  -8   9   9       37.15       28.25     14.43 o 
  -7   9   9       17.16       15.25     10.27 o 
  -6   9   9       28.31       24.60     11.70 o 
  -5   9   9       67.83       61.37     22.23 o 
  -4   9   9       58.35       50.95     12.21 o 
  -3   9   9      357.10      377.40     12.12 o 
  -2   9   9       76.07       85.85      5.96 o 
  -1   9   9       55.60       48.76     11.58 o 
   0   9   9      269.15      268.06      9.32 o 
   1   9   9      189.28      195.36      7.58 o 
   2   9   9      289.57      291.04     10.12 o 
   3   9   9      183.61      191.99     10.82 o 
   4   9   9        1.47        0.10      3.95 o 
   5   9   9       93.44       88.81      7.37 o 
   6   9   9        2.35        3.12      3.42 o 
   7   9   9        2.77        5.01      3.78 o 
  -7  10   9        2.96        2.13      2.76 o 
  -6  10   9       12.25       12.27      6.40 o 
  -5  10   9       12.17       16.94     10.27 o 
  -4  10   9       23.77       16.75      9.64 o 
  -3  10   9       50.43       49.37      9.76 o 
  -2  10   9       28.69       19.84      8.63 o 
  -1  10   9        0.08        1.36      1.52 o 
   0  10   9       16.38       13.04      5.02 o 
   1  10   9        0.03        1.10      2.07 o 
   2  10   9      129.35      134.00      7.87 o 
   3  10   9        0.01        2.36      2.69 o 
   4  10   9        5.91        5.01      4.00 o 
   5  10   9        2.44        0.76      3.27 o 
  -4  11   9      133.69      130.53      9.83 o 
  -3  11   9        0.05        0.93      3.16 o 
  -2  11   9        6.63        5.50      4.29 o 
  -1  11   9       19.66       16.06      8.51 o 
   0  11   9       96.53       82.36      6.22 o 
   1  11   9        0.86        1.83      1.88 o 
   2  11   9      448.05      461.20     14.02 o 
 -13   0  10       87.78       87.99      7.34 o 
 -12   0  10        6.41        7.61      3.74 o 
 -11   0  10       55.85       45.48     19.12 o 
 -10   0  10      174.91      179.64      9.71 o 
  -9   0  10      662.85      685.24     20.71 o 
  -8   0  10      856.26      838.36     26.31 o 
  -7   0  10       14.22       14.15      6.45 o 
  -6   0  10       61.31       54.15      9.03 o 
  -5   0  10      766.52      805.03     18.89 o 
  -4   0  10        0.80        3.95      3.57 o 
  -3   0  10     1220.63     1248.88     26.05 o 
  -2   0  10       91.38       61.54      8.59 o 
  -1   0  10     2310.58     2205.18     34.85 o 
   0   0  10      658.02      641.57     15.86 o 
   1   0  10      307.62      314.04     11.40 o 
   2   0  10       50.22       63.67      7.19 o 
   3   0  10       11.89       19.21      5.32 o 
   4   0  10     4407.77     4335.79    107.04 o 
   5   0  10     2245.41     2293.16     40.20 o 
   6   0  10      263.71      265.12     10.48 o 
   7   0  10       33.72       28.25      7.97 o 
   8   0  10      174.77      177.90      9.24 o 
   9   0  10      532.09      573.32     18.73 o 
  10   0  10       41.27       37.63      6.67 o 
  11   0  10       34.32       25.02     10.02 o 
 -13   1  10       14.74       12.37      6.67 o 
 -12   1  10        5.08        4.94      2.68 o 
 -11   1  10        3.96        4.92      2.01 o 
 -10   1  10       79.70       84.45      5.11 o 
  -9   1  10      242.08      244.88      8.02 o 
  -8   1  10     1853.51     1861.47     20.21 o 
  -7   1  10      121.72      120.05      4.93 o 
  -6   1  10       23.90       27.53      7.70 o 
  -5   1  10       55.43       51.63      4.02 o 
  -4   1  10      100.34       97.80      4.89 o 
  -3   1  10       15.82       17.75      4.94 o 
  -2   1  10      174.79      155.76      7.33 o 
  -1   1  10      300.89      237.64      6.93 o 
   0   1  10      633.05      571.69     22.20 o 
   1   1  10        8.18       12.44      3.00 o 
   2   1  10        3.10        4.06      1.26 o 
   3   1  10      415.77      385.77      8.13 o 
   4   1  10       29.29       33.04      4.00 o 
   5   1  10      405.04      396.01      9.11 o 
   6   1  10      571.20      594.19      9.47 o 
   7   1  10       28.17       26.97      5.82 o 
   8   1  10       53.06       61.20      5.37 o 
   9   1  10       61.80       57.91      6.11 o 
  10   1  10        0.90        1.85      1.39 o 
  11   1  10       63.97       65.30      4.68 o 
 -13   2  10       33.74       33.14      7.71 o 
 -12   2  10       58.62       48.16      4.75 o 
 -11   2  10       58.51       55.53      6.12 o 
 -10   2  10      195.20      192.54      7.40 o 
  -9   2  10       23.76       19.37      6.02 o 
  -8   2  10        3.82        3.42      2.28 o 
  -7   2  10      877.97      919.70     18.06 o 
  -6   2  10       24.39       19.89      5.99 o 
  -5   2  10        0.01        1.02      1.74 o 
  -4   2  10      396.16      369.40     10.43 o 
  -3   2  10      706.04      648.63     13.22 o 
  -2   2  10      145.41      135.70      6.65 o 
  -1   2  10      782.26      813.03     14.22 o 
   0   2  10      393.94      381.51     16.40 o 
   1   2  10        6.46        6.88      2.09 o 
   2   2  10       39.13       34.27      3.53 o 
   3   2  10      511.44      497.19      9.49 o 
   4   2  10       26.15       21.12      4.46 o 
   5   2  10      219.66      198.54      6.09 o 
   6   2  10      447.09      429.40      8.37 o 
   7   2  10      782.15      799.69     14.20 o 
   8   2  10      441.21      428.62     10.11 o 
   9   2  10       23.68       20.17      5.65 o 
  10   2  10        3.74        4.87      1.98 o 
  11   2  10      103.51      117.88      6.30 o 
 -13   3  10       11.82        5.68      4.61 o 
 -12   3  10       12.39        7.74      4.76 o 
 -11   3  10       32.09       20.24      7.24 o 
 -10   3  10      282.21      261.27      8.38 o 
  -9   3  10      594.50      611.42     12.96 o 
  -8   3  10      597.29      562.04     11.69 o 
  -7   3  10        5.24        7.08      2.15 o 
  -6   3  10      937.45      910.87     18.27 o 
  -5   3  10      664.67      640.84     11.85 o 
  -4   3  10       98.72       75.03      4.88 o 
  -3   3  10      740.90      706.60     13.97 o 
  -2   3  10        3.43        5.75      2.21 o 
  -1   3  10      524.26      472.24      9.33 o 
   0   3  10      713.37      693.41     11.14 o 
   1   3  10       51.00       56.71      3.68 o 
   2   3  10      407.01      395.79      7.85 o 
   3   3  10       27.93       31.79      3.07 o 
   4   3  10        2.15        2.01      1.16 o 
   5   3  10        3.47        1.77      1.61 o 
   6   3  10      104.54       97.85      3.89 o 
   7   3  10       56.08       55.83      3.87 o 
   8   3  10      112.50      112.08      5.44 o 
   9   3  10      116.80      119.32      5.11 o 
  10   3  10       12.64       13.23      6.16 o 
  11   3  10        4.50        3.45      3.06 o 
 -12   4  10       17.03       12.73      9.02 o 
 -11   4  10        1.03        0.62      3.03 o 
 -10   4  10       18.91       20.66      7.45 o 
  -9   4  10        0.55        0.82      1.68 o 
  -8   4  10        4.87        5.13      2.36 o 
  -7   4  10       21.43       19.15      5.60 o 
  -6   4  10        7.81        9.18      3.15 o 
  -5   4  10      192.01      211.90      7.55 o 
  -4   4  10        3.92        3.65      1.95 o 
  -3   4  10       54.61       50.09      5.04 o 
  -2   4  10       35.89       41.77      6.28 o 
  -1   4  10      691.48      707.41     15.62 o 
   0   4  10      107.07      106.23      6.17 o 
   1   4  10      207.60      209.04      7.20 o 
   2   4  10       61.95       72.60      5.89 o 
   3   4  10       66.92       62.20      4.44 o 
   4   4  10       70.16       73.74      5.26 o 
   5   4  10       50.88       50.27      6.73 o 
   6   4  10        1.24        2.20      1.95 o 
   7   4  10        0.15        1.02      1.34 o 
   8   4  10       19.23       15.54      5.60 o 
   9   4  10       72.64       71.79     10.41 o 
  10   4  10      161.28      154.05      8.24 o 
 -12   5  10       36.93       33.46     22.67 o 
 -11   5  10      200.13      206.43     12.35 o 
 -10   5  10       60.75       68.14     11.16 o 
  -9   5  10        0.58        0.92      2.33 o 
  -8   5  10       42.29       26.86      8.92 o 
  -7   5  10       42.40       55.44      4.99 o 
  -6   5  10      382.85      351.48      8.76 o 
  -5   5  10      255.20      246.64      7.54 o 
  -4   5  10       48.31       51.35     10.52 o 
  -3   5  10       78.32       67.12      6.64 o 
  -2   5  10       44.51       41.91      5.88 o 
  -1   5  10      134.39      118.72      6.77 o 
   0   5  10       94.09       93.50      6.63 o 
   1   5  10      308.58      301.53      9.40 o 
   2   5  10      177.07      176.73      6.62 o 
   3   5  10        0.08        1.46      1.94 o 
   4   5  10      207.93      212.26      7.37 o 
   5   5  10      232.34      218.75      7.30 o 
   6   5  10       21.14       16.22      5.34 o 
   7   5  10        0.12        2.56      2.55 o 
   8   5  10        9.22        7.28      3.06 o 
   9   5  10      132.74      147.15      8.46 o 
  10   5  10       66.76       58.99     21.94 o 
 -11   6  10      104.22      107.12      8.39 o 
 -10   6  10        2.71        3.61      3.57 o 
  -9   6  10       80.90       72.49      8.75 o 
  -8   6  10        0.45        1.37      1.64 o 
  -7   6  10      109.50      116.87      6.30 o 
  -6   6  10      168.68      179.12      7.23 o 
  -5   6  10       23.20       30.39      8.18 o 
  -4   6  10      245.40      245.83      7.58 o 
  -3   6  10      616.70      617.53     13.19 o 
  -2   6  10        5.11        7.60      3.17 o 
  -1   6  10      274.03      289.25      8.03 o 
   0   6  10      118.95      116.30      5.33 o 
   1   6  10       50.12       51.61      5.34 o 
   2   6  10       10.53        7.91      2.90 o 
   3   6  10      146.17      138.34      5.97 o 
   4   6  10      138.04      146.20      6.98 o 
   5   6  10      217.00      224.19      9.00 o 
   6   6  10       21.33       16.41      7.01 o 
   7   6  10      747.87      794.73     20.34 o 
   8   6  10      101.03      100.11      7.15 o 
   9   6  10       85.75       91.18      7.34 o 
 -10   7  10        2.73        4.62      6.48 o 
  -9   7  10       10.93        9.45      5.13 o 
  -8   7  10       15.23       12.42      5.59 o 
  -7   7  10       42.44       34.95     14.89 o 
  -6   7  10       97.93      121.27      6.25 o 
  -5   7  10      117.77      145.27      6.37 o 
  -4   7  10      557.56      547.60     13.76 o 
  -3   7  10      514.49      507.08     13.51 o 
  -2   7  10      417.41      428.57     12.88 o 
  -1   7  10        9.92        7.82      2.65 o 
   0   7  10      261.90      257.59      8.65 o 
   1   7  10      178.21      169.16      7.04 o 
   2   7  10      279.25      283.18      8.84 o 
   3   7  10       82.69       70.21      5.10 o 
   4   7  10      248.88      262.82      9.65 o 
   5   7  10       24.05       18.57      8.17 o 
   6   7  10        1.05        3.37      3.71 o 
   7   7  10      473.19      478.67     40.78 o 
   8   7  10        6.10        4.03      3.35 o 
  -9   8  10      157.31      157.11     10.45 o 
  -8   8  10      193.65      198.05     11.32 o 
  -7   8  10       55.01       58.70     19.04 o 
  -6   8  10       46.10       43.87     11.92 o 
  -5   8  10       95.11       90.91      7.69 o 
  -4   8  10      148.94      149.58      7.20 o 
  -3   8  10       54.21       45.22     10.67 o 
  -2   8  10       21.02       21.71      6.61 o 
  -1   8  10      121.08      120.41      6.09 o 
   0   8  10        0.19        1.42      1.83 o 
   1   8  10       50.57       53.63     11.42 o 
   2   8  10       10.54        9.34      3.32 o 
   3   8  10       34.01       22.70     10.85 o 
   4   8  10       19.45       16.29      7.70 o 
   5   8  10      965.45     1029.02     25.87 o 
   6   8  10      114.94      115.32      7.80 o 
   7   8  10       24.01       17.06     11.78 o 
  -8   9  10       36.22       30.10     12.59 o 
  -7   9  10        5.12        4.46      4.26 o 
  -6   9  10       99.13       95.17      8.52 o 
  -5   9  10        0.26        2.13      2.34 o 
  -4   9  10       85.25       92.51      7.62 o 
  -3   9  10       61.15       39.03      6.05 o 
  -2   9  10       13.97       13.44      7.18 o 
  -1   9  10       52.99       49.80      5.87 o 
   0   9  10      250.82      253.06      8.48 o 
   1   9  10        5.62        6.50      2.38 o 
   2   9  10        1.29        2.30      2.42 o 
   3   9  10       31.99       24.58     14.48 o 
   4   9  10      234.71      245.32     11.09 o 
   5   9  10      153.47      146.50      8.91 o 
  -5  10  10        0.01        2.11      3.79 o 
  -4  10  10       72.13       61.84      7.97 o 
  -3  10  10       32.22       19.16     15.03 o 
  -2  10  10       24.78       21.31     10.80 o 
  -1  10  10        1.19        1.44      2.24 o 
   0  10  10        0.21        1.67      1.86 o 
   1  10  10        7.15        7.34      3.99 o 
   2  10  10      138.69      149.00      8.66 o 
   3  10  10      110.07      121.20      8.15 o 
 -13   1  11       12.20       11.03      7.28 o 
 -12   1  11      307.26      307.57      9.11 o 
 -11   1  11      376.13      363.71     12.32 o 
 -10   1  11        2.19        1.75      1.90 o 
  -9   1  11       72.50       72.68      5.01 o 
  -8   1  11      144.23      147.01      6.08 o 
  -7   1  11      457.32      451.71      9.57 o 
  -6   1  11     1480.89     1448.94     26.02 o 
  -5   1  11      189.09      171.91      6.57 o 
  -4   1  11     2605.62     2669.16     30.16 o 
  -3   1  11     1411.23     1386.50     23.84 o 
  -2   1  11        0.34        2.14      1.98 o 
  -1   1  11      125.03      126.28      5.86 o 
   0   1  11       27.70       25.94      5.79 o 
   1   1  11      887.22      797.18     12.75 o 
   2   1  11      548.65      494.65     10.11 o 
   3   1  11       84.02       83.25      4.83 o 
   4   1  11       30.59       40.96      5.08 o 
   5   1  11       76.91       57.40      4.68 o 
   6   1  11       10.41       11.44      3.24 o 
   7   1  11       43.81       52.65      4.42 o 
   8   1  11      128.22      143.80      5.75 o 
   9   1  11       30.73       24.02      7.79 o 
  10   1  11       10.88        8.06      3.45 o 
 -12   2  11       27.72       21.42     10.81 o 
 -11   2  11       16.38       11.22      3.93 o 
 -10   2  11       12.19        7.49      2.96 o 
  -9   2  11      215.67      207.50      7.46 o 
  -8   2  11      167.96      157.70      6.70 o 
  -7   2  11       69.20       68.35      7.43 o 
  -6   2  11       67.48       68.41      4.70 o 
  -5   2  11        6.74        6.81      2.58 o 
  -4   2  11      105.10       96.06      4.66 o 
  -3   2  11       55.99       56.24     15.46 o 
  -2   2  11      358.69      357.91      8.71 o 
  -1   2  11      178.69      171.16      6.35 o 
   0   2  11       29.06       24.98      3.08 o 
   1   2  11      999.65      930.00     31.31 o 
   2   2  11     1264.98     1203.69     18.02 o 
   3   2  11       10.08        9.49      2.76 o 
   4   2  11       45.78       44.94      3.98 o 
   5   2  11       19.80       21.73      6.12 o 
   6   2  11       34.03       29.32      6.22 o 
   7   2  11       12.75        9.39      3.06 o 
   8   2  11       13.86       13.86      4.67 o 
   9   2  11      120.09      116.03      5.24 o 
  10   2  11        1.76        0.58      1.96 o 
 -12   3  11       73.47       71.16      8.48 o 
 -11   3  11      317.53      342.54     12.65 o 
 -10   3  11      478.96      513.28     12.31 o 
  -9   3  11       61.20       62.39      5.34 o 
  -8   3  11        1.13        4.93      1.88 o 
  -7   3  11      241.09      254.30      7.68 o 
  -6   3  11      276.15      264.96      7.54 o 
  -5   3  11        0.43        1.64      0.90 o 
  -4   3  11        0.00        0.87      2.90 o 
  -3   3  11      396.12      383.38     12.20 o 
  -2   3  11       64.68       63.07      4.83 o 
  -1   3  11        6.73       16.72      4.91 o 
   0   3  11       77.29       74.97      6.23 o 
   1   3  11      285.15      295.70      9.32 o 
   2   3  11      350.71      361.86     10.76 o 
   3   3  11      675.09      667.59     16.95 o 
   4   3  11      133.50      125.23      5.78 o 
   5   3  11       75.70       80.86      7.78 o 
   6   3  11        0.16        0.81      1.71 o 
   7   3  11        8.97        9.62      2.80 o 
   8   3  11        0.08        0.75      1.62 o 
   9   3  11       11.08       11.55      4.10 o 
  10   3  11       11.46        7.86      4.59 o 
 -12   4  11       69.11       73.15      7.55 o 
 -11   4  11      134.50      135.13      9.69 o 
 -10   4  11       34.99       32.72      6.13 o 
  -9   4  11       26.61       15.21      5.69 o 
  -8   4  11       92.33      103.57      7.25 o 
  -7   4  11      292.30      299.42     10.45 o 
  -6   4  11      209.63      191.01      7.39 o 
  -5   4  11       48.38       58.41      7.80 o 
  -4   4  11      300.49      312.23     10.00 o 
  -3   4  11       35.64       35.34      9.16 o 
  -2   4  11       93.03       95.44      7.77 o 
  -1   4  11     1028.27      999.53     23.32 o 
   0   4  11      785.21      737.07     17.72 o 
   1   4  11        0.53        0.82      2.19 o 
   2   4  11       69.11       64.34      6.94 o 
   3   4  11      158.45      156.78      6.63 o 
   4   4  11      559.74      573.55     13.31 o 
   5   4  11       75.72       82.53      4.73 o 
   6   4  11      142.98      135.51      6.55 o 
   7   4  11      149.79      150.28      6.04 o 
   8   4  11        9.07       11.25      4.99 o 
   9   4  11      364.46      351.15     11.62 o 
 -11   5  11      276.84      285.34     13.56 o 
 -10   5  11       18.31       15.04      8.38 o 
  -9   5  11      390.37      398.90     12.21 o 
  -8   5  11      504.68      584.86     16.49 o 
  -7   5  11      142.00      144.53      7.07 o 
  -6   5  11      477.38      446.07     11.89 o 
  -5   5  11        1.11        1.52      2.53 o 
  -4   5  11      227.19      220.63      8.12 o 
  -3   5  11      223.95      217.39      8.37 o 
  -2   5  11      420.15      438.88     11.40 o 
  -1   5  11      263.06      268.92      8.09 o 
   0   5  11       80.03       81.87      7.11 o 
   1   5  11        3.31        2.69      2.10 o 
   2   5  11      487.45      504.16     12.64 o 
   3   5  11       27.34       29.14      9.27 o 
   4   5  11       83.65       76.67      6.75 o 
   5   5  11      359.00      364.85     10.66 o 
   6   5  11      147.51      155.41      6.77 o 
   7   5  11      621.53      671.07     22.20 o 
   8   5  11        0.73        1.07      2.26 o 
   9   5  11        1.55        3.42      4.40 o 
 -10   6  11       89.88       94.23      9.40 o 
  -9   6  11      195.45      200.21     11.71 o 
  -8   6  11       14.16       11.97      6.53 o 
  -7   6  11        9.39        4.83      3.12 o 
  -6   6  11       89.51       87.11      5.89 o 
  -5   6  11        2.63        4.55      2.31 o 
  -4   6  11      154.89      157.71      8.41 o 
  -3   6  11      275.43      265.31     11.70 o 
  -2   6  11      162.38      171.70      8.34 o 
  -1   6  11        1.48        2.42      2.14 o 
   0   6  11       12.26       11.21      3.31 o 
   1   6  11       93.97       95.31      5.26 o 
   2   6  11      323.59      314.98      9.47 o 
   3   6  11      314.72      331.53     10.49 o 
   4   6  11       18.51       14.28      5.52 o 
   5   6  11        9.00        9.41      3.41 o 
   6   6  11       74.36       82.15      7.93 o 
   7   6  11       46.88       52.95     18.87 o 
   8   6  11        4.97        1.25      3.52 o 
  -9   7  11       24.18       24.38     11.87 o 
  -8   7  11        1.51        3.71      4.17 o 
  -7   7  11      124.23      122.87      9.82 o 
  -6   7  11       73.80       48.84     13.28 o 
  -5   7  11        1.90        3.99      2.48 o 
  -4   7  11      110.21      109.52      6.49 o 
  -3   7  11        4.64        2.78      3.08 o 
  -2   7  11       15.93       16.53      5.70 o 
  -1   7  11       30.30       26.33      7.47 o 
   0   7  11        2.46        3.84      1.80 o 
   1   7  11       39.20       36.65     10.32 o 
   2   7  11      281.40      282.09      9.92 o 
   3   7  11       14.86       15.15      6.32 o 
   4   7  11       71.88       71.88      5.56 o 
   5   7  11       60.98       72.62     10.70 o 
   6   7  11       47.56       49.46      9.47 o 
   7   7  11       24.67       22.37     13.80 o 
  -8   8  11       98.36      113.24      9.29 o 
  -7   8  11        8.90        6.84      3.37 o 
  -6   8  11      119.36      116.12     11.04 o 
  -5   8  11        9.09        7.34      2.87 o 
  -4   8  11        0.01        1.66      2.49 o 
  -3   8  11        9.69       10.97      4.76 o 
  -2   8  11        5.02        3.70      2.39 o 
  -1   8  11       33.55       35.34     11.21 o 
   0   8  11      320.78      331.28     11.16 o 
   1   8  11       44.43       45.08      7.57 o 
   2   8  11       45.39       44.46      9.01 o 
   3   8  11       17.27       11.71      6.52 o 
   4   8  11       46.37       48.27     18.09 o 
   5   8  11        3.78        4.47      3.46 o 
   6   8  11        0.43        2.17      3.10 o 
  -6   9  11        0.00        1.50      3.98 o 
  -5   9  11      173.04      171.16     11.50 o 
  -4   9  11       11.04        8.36      5.02 o 
  -3   9  11      113.61      125.93      6.32 o 
  -2   9  11       69.59       70.10      5.33 o 
  -1   9  11        5.75        2.23      2.22 o 
   0   9  11       26.03       21.97      7.46 o 
   1   9  11        0.00        1.66      1.82 o 
   2   9  11       41.63       30.48     13.02 o 
   3   9  11        2.48        3.44      4.06 o 
   4   9  11        0.25        0.44      3.09 o 
  -3  10  11       26.31       17.03     14.15 o 
  -2  10  11        7.83        4.45      4.06 o 
  -1  10  11        7.98        5.49      2.47 o 
   0  10  11        0.00        1.28      2.10 o 
 -12   0  12        0.07        1.47      2.32 o 
 -11   0  12      200.44      183.77      9.79 o 
 -10   0  12        1.18        2.13      2.73 o 
  -9   0  12        1.23        1.81      2.42 o 
  -8   0  12        1.93        2.02      1.89 o 
  -7   0  12      311.43      296.94     12.14 o 
  -6   0  12      303.23      293.91     11.94 o 
  -5   0  12      129.89      121.31      7.31 o 
  -4   0  12      236.29      237.47     10.48 o 
  -3   0  12       90.51       67.51     11.81 o 
  -2   0  12      241.77      212.93      9.67 o 
  -1   0  12        8.99       17.13      5.81 o 
   0   0  12        4.40        6.85      3.15 o 
   1   0  12       30.24       37.47     11.31 o 
   2   0  12      944.51      879.08     33.26 o 
   3   0  12      214.56      213.45      9.38 o 
   4   0  12      166.02      128.12      6.58 o 
   5   0  12       41.55       45.30     12.40 o 
   6   0  12        0.03        2.06      2.09 o 
   7   0  12        1.34        1.75      1.88 o 
   8   0  12       55.42       51.21      5.67 o 
   9   0  12      507.50      524.57     12.64 o 
 -12   1  12       53.10       45.96      6.02 o 
 -11   1  12        1.19        2.23      1.62 o 
 -10   1  12       20.55       16.86      6.12 o 
  -9   1  12       37.11       25.68      9.14 o 
  -8   1  12      103.78       98.43      5.00 o 
  -7   1  12       32.47       29.72      8.07 o 
  -6   1  12       37.91       39.70      5.66 o 
  -5   1  12       62.53       51.36      5.48 o 
  -4   1  12       39.79       43.69     12.38 o 
  -3   1  12      183.22      161.93      8.22 o 
  -2   1  12      513.70      456.02     11.00 o 
  -1   1  12      893.59      840.55     16.77 o 
   0   1  12       80.89       72.72      4.54 o 
   1   1  12      109.23      110.41      5.58 o 
   2   1  12      117.57      135.60      5.13 o 
   3   1  12      101.93       94.02      5.32 o 
   4   1  12        0.17        1.79      1.07 o 
   5   1  12       42.23       35.02      7.80 o 
   6   1  12        9.34       10.80      3.53 o 
   7   1  12        0.02        1.05      1.61 o 
   8   1  12        2.96        3.51      1.56 o 
   9   1  12       21.50       18.58      8.22 o 
 -12   2  12        0.89        1.54      2.38 o 
 -11   2  12        0.24        1.41      1.74 o 
 -10   2  12      199.07      221.45      9.61 o 
  -9   2  12        0.01        1.42      1.74 o 
  -8   2  12       95.19       86.99      4.77 o 
  -7   2  12        0.37        1.63      2.00 o 
  -6   2  12        4.59        3.56      2.03 o 
  -5   2  12      122.37      116.33      5.66 o 
  -4   2  12       55.45       51.53      8.16 o 
  -3   2  12       11.97        9.94      3.38 o 
  -2   2  12      233.51      229.55      8.85 o 
  -1   2  12       79.93       62.20      4.50 o 
   0   2  12      288.51      268.79      9.59 o 
   1   2  12       40.10       38.06      3.85 o 
   2   2  12       56.57       49.59      4.04 o 
   3   2  12        0.23        1.23      1.55 o 
   4   2  12       41.72       28.60      3.58 o 
   5   2  12       18.60       20.81      5.19 o 
   6   2  12      105.26      105.77      5.37 o 
   7   2  12      342.10      341.99      8.96 o 
   8   2  12       16.80       15.80      5.03 o 
   9   2  12        1.39        1.42      1.59 o 
 -11   3  12       16.90        7.45      4.70 o 
 -10   3  12       94.44      102.84      7.60 o 
  -9   3  12      340.84      321.96      9.92 o 
  -8   3  12        0.44        1.83      2.09 o 
  -7   3  12       76.65       60.07      6.49 o 
  -6   3  12      233.31      239.81      9.17 o 
  -5   3  12      179.82      178.62      7.27 o 
  -4   3  12      571.83      554.14     12.63 o 
  -3   3  12       39.80       31.39      9.07 o 
  -2   3  12      652.73      634.93     14.29 o 
  -1   3  12      304.14      279.94      9.38 o 
   0   3  12        2.42        3.37      2.00 o 
   1   3  12        6.75        2.78      2.16 o 
   2   3  12        0.17        2.14      2.48 o 
   3   3  12      130.16      120.52      6.13 o 
   4   3  12      178.27      181.54      6.97 o 
   5   3  12       36.52       40.63      6.86 o 
   6   3  12       17.28       15.63      4.58 o 
   7   3  12       12.78       19.72      7.21 o 
   8   3  12      228.97      235.57      7.48 o 
   9   3  12      348.74      384.96     12.56 o 
 -11   4  12       34.45       22.52     19.97 o 
 -10   4  12        2.09        1.80      1.91 o 
  -9   4  12       11.64       11.37      5.73 o 
  -8   4  12       33.54       28.92      9.83 o 
  -7   4  12       32.88       28.44      9.51 o 
  -6   4  12       16.67       15.00      5.09 o 
  -5   4  12        7.39        9.37      3.60 o 
  -4   4  12        4.24        6.55      2.52 o 
  -3   4  12       75.55       74.04      7.21 o 
  -2   4  12       86.26       76.88      8.84 o 
  -1   4  12       36.50       32.51      9.95 o 
   0   4  12       31.91       31.37      8.85 o 
   1   4  12       63.16       58.85      6.16 o 
   2   4  12       37.75       30.08      7.70 o 
   3   4  12        6.20        8.20      2.50 o 
   4   4  12      115.76      137.72      6.27 o 
   5   4  12      148.88      162.89      7.08 o 
   6   4  12       68.05       68.06      8.35 o 
   7   4  12       45.48       43.19      5.94 o 
   8   4  12        1.18        1.52      2.69 o 
 -10   5  12       87.12       85.37      9.34 o 
  -9   5  12       45.74       29.41     12.07 o 
  -8   5  12        1.52        0.52      2.06 o 
  -7   5  12       10.12       13.98      5.16 o 
  -6   5  12      165.40      169.50      7.89 o 
  -5   5  12      180.15      167.42      7.82 o 
  -4   5  12      458.45      481.79     14.37 o 
  -3   5  12        1.22        4.68      2.02 o 
  -2   5  12        7.09        7.07      2.68 o 
  -1   5  12        2.38        7.09      2.95 o 
   0   5  12      127.00      136.13      6.63 o 
   1   5  12      163.13      167.13      6.98 o 
   2   5  12        4.27        3.86      2.92 o 
   3   5  12        8.97        8.98      3.11 o 
   4   5  12       14.53       15.11      5.89 o 
   5   5  12        3.96        4.24      2.50 o 
   6   5  12        7.76        9.61      4.22 o 
   7   5  12      107.22      128.56      8.44 o 
   8   5  12        0.08        2.19      2.16 o 
  -9   6  12       37.95       29.94     14.94 o 
  -8   6  12        1.55        3.43      3.47 o 
  -7   6  12        6.58        8.11      3.67 o 
  -6   6  12       13.07       14.10      5.23 o 
  -5   6  12      156.03      150.84      7.48 o 
  -4   6  12      184.06      184.46      8.98 o 
  -3   6  12       16.39       16.31      6.00 o 
  -2   6  12       42.67       44.86     12.05 o 
  -1   6  12       93.03       93.19      6.44 o 
   0   6  12       13.39       11.90      3.70 o 
   1   6  12      194.64      203.27      8.64 o 
   2   6  12      169.65      185.74      8.25 o 
   3   6  12       12.40       11.71      5.04 o 
   4   6  12       17.71       16.59      6.40 o 
   5   6  12       51.55       39.87      6.81 o 
   6   6  12       10.49        6.69      3.21 o 
   7   6  12        1.97        2.05      3.69 o 
  -8   7  12       39.08       34.89     17.82 o 
  -7   7  12      306.80      304.45     13.75 o 
  -6   7  12      456.04      479.32     14.32 o 
  -5   7  12       20.56       14.41      7.55 o 
  -4   7  12        0.29        1.46      1.90 o 
  -3   7  12        0.56        0.47      2.20 o 
  -2   7  12      260.79      272.00      9.45 o 
  -1   7  12        5.28        6.37      2.49 o 
   0   7  12       24.18       25.32      8.23 o 
   1   7  12       76.51       65.88      6.53 o 
   2   7  12       40.34       40.64     14.83 o 
   3   7  12      417.22      450.19     14.97 o 
   4   7  12      106.32      112.11      7.01 o 
   5   7  12      150.65      164.45     10.51 o 
   6   7  12      101.38       84.77      8.59 o 
  -7   8  12        4.96        2.90      4.09 o 
  -6   8  12       64.30       50.48     19.46 o 
  -5   8  12       29.84       29.14      6.12 o 
  -4   8  12      106.42      119.62      6.29 o 
  -3   8  12        5.13        3.33      2.93 o 
  -2   8  12       45.78       35.08     12.93 o 
  -1   8  12        7.04        7.17      2.98 o 
   0   8  12       11.74       11.73      3.34 o 
   1   8  12       12.08        8.84      4.61 o 
   2   8  12       10.56        9.40      5.53 o 
   3   8  12       25.24       19.88      9.67 o 
   4   8  12       33.34       24.34     17.04 o 
  -4   9  12      152.80      165.50     11.54 o 
  -3   9  12       78.74       84.62      6.21 o 
  -2   9  12        1.66        1.13      2.11 o 
  -1   9  12        3.11        3.05      2.08 o 
   0   9  12       80.05       80.66      5.72 o 
   1   9  12      108.64      123.90      7.75 o 
 -11   1  13       47.38       46.14      8.42 o 
 -10   1  13       36.76       25.06     12.10 o 
  -9   1  13       24.69       22.58      4.86 o 
  -8   1  13        9.02        8.27      4.39 o 
  -7   1  13        8.49       10.06      3.66 o 
  -6   1  13        2.48        2.41      2.16 o 
  -5   1  13       27.46       20.02      6.69 o 
  -4   1  13       95.20       81.14      5.91 o 
  -3   1  13       33.75       29.04     10.77 o 
  -2   1  13       64.16       63.85      5.07 o 
  -1   1  13       25.80       32.13      4.64 o 
   0   1  13      253.07      224.19      6.72 o 
   1   1  13       32.33       20.95      5.88 o 
   2   1  13      243.75      251.09      7.43 o 
   3   1  13       56.94       63.37      4.87 o 
   4   1  13       11.29       15.78      4.83 o 
   5   1  13        0.40        1.41      1.55 o 
   6   1  13       49.81       64.86      6.00 o 
   7   1  13        1.53        1.55      1.46 o 
   8   1  13       24.19       17.82      8.94 o 
 -11   2  13        0.09        2.24      2.29 o 
 -10   2  13        0.10        3.26      2.45 o 
  -9   2  13       60.83       60.95      5.53 o 
  -8   2  13       36.98       32.46      9.45 o 
  -7   2  13       17.09       14.58      5.67 o 
  -6   2  13       11.14        9.17      3.45 o 
  -5   2  13        0.05        1.90      2.14 o 
  -4   2  13       34.53       28.37     11.25 o 
  -3   2  13       74.04       70.17      5.42 o 
  -2   2  13      131.66      140.30      6.51 o 
  -1   2  13       91.76       96.30      5.83 o 
   0   2  13      150.43      157.80      6.70 o 
   1   2  13        4.83        3.03      2.30 o 
   2   2  13       46.39       54.67      5.83 o 
   3   2  13        3.09        3.28      2.24 o 
   4   2  13        6.18        6.66      2.82 o 
   5   2  13       67.31       65.99      6.58 o 
   6   2  13       82.54       91.80      6.27 o 
   7   2  13      153.98      162.89      6.67 o 
   8   2  13       95.21       83.03      4.83 o 
 -10   3  13        7.36        4.89      2.86 o 
  -9   3  13      149.07      162.46      7.56 o 
  -8   3  13       15.45       11.68      5.65 o 
  -7   3  13       67.72       61.39      7.31 o 
  -6   3  13       37.90       32.57     11.16 o 
  -5   3  13      162.27      141.30      7.34 o 
  -4   3  13      260.09      255.83      9.93 o 
  -3   3  13       41.13       41.10     14.39 o 
  -2   3  13        5.06        4.32      2.65 o 
  -1   3  13        7.26       13.48      4.79 o 
   0   3  13       88.49       98.88      5.66 o 
   1   3  13       48.30       48.70      7.97 o 
   2   3  13        7.50        5.92      2.02 o 
   3   3  13        3.87        4.44      2.10 o 
   4   3  13        3.74        3.94      2.11 o 
   5   3  13        0.11        1.37      1.66 o 
   6   3  13       12.61       12.89      4.82 o 
   7   3  13      106.68      105.09      5.96 o 
 -10   4  13      104.57      118.30     11.27 o 
  -9   4  13       24.10       21.13      9.07 o 
  -8   4  13        0.00        1.63      2.08 o 
  -7   4  13       31.20       26.99      9.34 o 
  -6   4  13       76.28       76.55      6.73 o 
  -5   4  13       19.13       22.15      7.98 o 
  -4   4  13        1.33        4.47      2.12 o 
  -3   4  13       63.08       63.63      5.30 o 
  -2   4  13      183.48      182.34      7.57 o 
  -1   4  13        3.05        7.00      2.62 o 
   0   4  13      106.83      110.14      6.91 o 
   1   4  13      321.84      350.36     11.71 o 
   2   4  13       60.03       50.07      7.53 o 
   3   4  13      107.26      108.70      6.95 o 
   4   4  13      105.00      103.38      5.61 o 
   5   4  13       74.17       76.09      5.62 o 
   6   4  13       74.41       77.04      5.13 o 
   7   4  13        4.24        3.39      2.10 o 
  -9   5  13      267.51      281.25     13.78 o 
  -8   5  13       55.86       57.00      6.96 o 
  -7   5  13        5.25        3.87      2.49 o 
  -6   5  13       15.05       12.26      5.19 o 
  -5   5  13      127.91      125.14      7.37 o 
  -4   5  13       11.91       13.76      5.75 o 
  -3   5  13       15.21       16.80      7.04 o 
  -2   5  13       78.74       74.12      6.08 o 
  -1   5  13       58.54       54.64      9.12 o 
   0   5  13        1.59        1.70      2.62 o 
   1   5  13        8.65        9.63      3.28 o 
   2   5  13        9.38        8.92      4.04 o 
   3   5  13        6.28        3.41      2.42 o 
   4   5  13        2.90        8.69      3.36 o 
   5   5  13       83.08       84.39      5.49 o 
   6   5  13      486.60      534.08     17.76 o 
  -8   6  13       57.07       54.57     21.83 o 
  -7   6  13       69.64       70.86      8.00 o 
  -6   6  13       67.51       62.06      5.79 o 
  -5   6  13        0.86        1.13      2.40 o 
  -4   6  13        6.73       12.49      5.76 o 
  -3   6  13       16.63       14.29      5.86 o 
  -2   6  13      106.03      122.32      7.16 o 
  -1   6  13       47.99       57.88      9.24 o 
   0   6  13        0.38        0.80      2.21 o 
   1   6  13        0.91        2.42      2.01 o 
   2   6  13      132.00      146.46      7.42 o 
   3   6  13      229.83      243.29      8.81 o 
   4   6  13        0.28        2.43      2.21 o 
   5   6  13       60.05       62.68      5.39 o 
  -7   7  13       10.16        5.05      3.50 o 
  -6   7  13       83.24       92.61      8.73 o 
  -5   7  13        0.00        1.86      2.02 o 
  -4   7  13      185.50      206.19      9.17 o 
  -3   7  13       32.25       30.66     10.80 o 
  -2   7  13        0.05        2.37      2.20 o 
  -1   7  13      180.06      195.94      7.92 o 
   0   7  13        3.35        3.87      2.33 o 
   1   7  13       44.02       51.24      9.50 o 
   2   7  13        8.65        7.96      3.33 o 
   3   7  13       63.46       66.50      5.07 o 
   4   7  13      274.59      317.65     13.07 o 
  -4   8  13       17.96       14.13      7.90 o 
  -3   8  13       31.11       25.76      7.52 o 
  -2   8  13       17.44       11.48      6.47 o 
  -1   8  13       95.68       99.16      6.33 o 
   0   8  13       86.73       82.17      6.01 o 
   1   8  13       34.22       28.47     12.88 o 
   2   8  13       27.26       19.19     12.34 o 
 -10   0  14      353.01      402.73     17.41 o 
  -9   0  14       92.84      104.41      9.73 o 
  -8   0  14        9.88        7.30      4.39 o 
  -7   0  14       73.68       73.88      6.60 o 
  -6   0  14       25.99       17.72     11.26 o 
  -5   0  14      420.49      409.17     20.71 o 
  -4   0  14      134.77      154.54     12.01 o 
  -3   0  14       18.70       15.06      8.67 o 
  -2   0  14        3.89        7.12      3.29 o 
  -1   0  14        8.52        7.08      3.54 o 
   0   0  14      200.87      187.88      9.53 o 
   1   0  14       33.66       32.27     12.94 o 
   2   0  14      374.60      335.95     13.40 o 
   3   0  14       13.22       10.47      6.23 o 
   4   0  14       19.23        8.28      9.13 o 
   5   0  14        4.10        5.87      4.13 o 
   6   0  14       24.69       11.27      6.87 o 
   7   0  14        2.18        2.46      2.09 o 
 -10   1  14       27.42       15.54      8.69 o 
  -9   1  14       11.54        8.15      3.29 o 
  -8   1  14        0.81        1.94      2.15 o 
  -7   1  14       38.73       28.10     13.64 o 
  -6   1  14        7.19        8.50      5.38 o 
  -5   1  14        4.95        4.51      3.14 o 
  -4   1  14        0.03        2.60      2.90 o 
  -3   1  14        3.88        2.47      2.00 o 
  -2   1  14        7.88       16.44      6.19 o 
  -1   1  14       11.90        8.37      2.77 o 
   0   1  14       89.19       93.74      5.68 o 
   1   1  14       56.30       52.31      7.52 o 
   2   1  14        6.35        5.56      2.16 o 
   3   1  14        0.39        1.18      2.07 o 
   4   1  14       20.12       12.36      5.61 o 
   5   1  14       70.37       70.77      5.15 o 
   6   1  14        7.88        6.73      2.82 o 
   7   1  14       57.93       56.74      5.44 o 
 -10   2  14        9.99        6.93      4.89 o 
  -9   2  14       75.02       82.23      5.68 o 
  -8   2  14       35.52       36.59      8.74 o 
  -7   2  14      275.08      299.34     11.92 o 
  -6   2  14       43.99       44.51      8.96 o 
  -5   2  14       28.42       27.75     14.17 o 
  -4   2  14       86.41       81.16      6.86 o 
  -3   2  14       75.97       63.39      5.49 o 
  -2   2  14        8.01        7.59      3.47 o 
  -1   2  14      106.87       97.57      5.99 o 
   0   2  14      279.30      266.54     10.01 o 
   1   2  14       44.42       48.73      7.92 o 
   2   2  14       11.44       10.19      3.56 o 
   3   2  14        0.33        1.37      1.82 o 
   4   2  14       10.17        5.88      2.32 o 
   5   2  14       44.05       46.76      8.19 o 
   6   2  14      191.68      200.01      7.34 o 
  -9   3  14       46.26       53.18      6.29 o 
  -8   3  14        5.95        3.79      2.55 o 
  -7   3  14        6.85        7.39      2.92 o 
  -6   3  14        1.48        2.06      1.93 o 
  -5   3  14        0.01        0.77      2.84 o 
  -4   3  14       67.25       71.78      8.63 o 
  -3   3  14        8.43       10.76      4.30 o 
  -2   3  14        3.13        2.85      2.36 o 
  -1   3  14      130.16      127.03      6.86 o 
   0   3  14       11.29        7.17      2.66 o 
   1   3  14        0.14        3.07      2.24 o 
   2   3  14       25.19       19.08      7.79 o 
   3   3  14        9.32        8.41      3.05 o 
   4   3  14        4.34        4.87      2.01 o 
   5   3  14       52.16       50.43      6.37 o 
   6   3  14       22.33       17.03      7.19 o 
  -8   4  14        0.75        2.00      2.00 o 
  -7   4  14       12.11       12.82      4.88 o 
  -6   4  14       50.84       52.99     15.21 o 
  -5   4  14       97.16      112.04      7.66 o 
  -4   4  14       97.02       99.57      6.57 o 
  -3   4  14       14.27       12.31      4.58 o 
  -2   4  14       13.71       13.70      5.05 o 
  -1   4  14       63.18       56.13      6.61 o 
   0   4  14       37.79       35.64      7.37 o 
   1   4  14       61.73       62.98      5.36 o 
   2   4  14       13.89       11.03      4.70 o 
   3   4  14       78.76       71.67      6.98 o 
   4   4  14       55.63       62.01      5.77 o 
   5   4  14       21.33       14.56      7.49 o 
  -8   5  14       49.11       41.37      9.81 o 
  -7   5  14      155.41      156.76      7.33 o 
  -6   5  14      184.14      195.33      8.83 o 
  -5   5  14        2.24        6.73      3.17 o 
  -4   5  14       70.69       79.66      7.62 o 
  -3   5  14      116.61      134.29      7.62 o 
  -2   5  14       77.12       80.30      6.80 o 
  -1   5  14       17.44       16.64      7.43 o 
   0   5  14        1.28        2.57      2.28 o 
   1   5  14       11.94       10.75      5.12 o 
   2   5  14        0.25        1.64      2.31 o 
   3   5  14       17.01       12.38      5.85 o 
   4   5  14       21.58       16.10      8.51 o 
   5   5  14      102.58      115.20      6.08 o 
  -6   6  14       26.11       14.79      9.17 o 
  -5   6  14       39.65       30.83     11.60 o 
  -4   6  14      133.40      145.77      8.01 o 
  -3   6  14        9.54       10.13      3.41 o 
  -2   6  14       36.80       32.74     13.61 o 
  -1   6  14        5.46        6.66      3.03 o 
   0   6  14       33.96       30.28     11.95 o 
   1   6  14      255.26      259.29      8.98 o 
   2   6  14        2.00        2.23      2.19 o 
   3   6  14      115.59      124.19      6.45 o 
  -4   7  14       95.38       91.42      6.04 o 
  -3   7  14       10.79       11.18      4.83 o 
  -2   7  14       14.63       16.05      7.58 o 
  -1   7  14        9.67       11.55      4.08 o 
   0   7  14        0.79        3.47      2.36 o 
   1   7  14        0.47        4.52      2.61 o 
  -8   1  15       52.33       52.74      5.58 o 
  -7   1  15       11.09        6.98      3.55 o 
  -6   1  15       26.20       27.86     13.83 o 
  -5   1  15       14.63       18.05      9.24 o 
  -4   1  15       11.73       11.39      6.17 o 
  -3   1  15       14.47       11.78      4.39 o 
  -2   1  15       26.40       28.92      9.81 o 
  -1   1  15        0.49        2.48      2.45 o 
   0   1  15      115.67      120.49      6.22 o 
   1   1  15        9.56        4.82      2.95 o 
   2   1  15       24.48       18.39      7.60 o 
   3   1  15      131.19      133.76      7.29 o 
   4   1  15       16.39       15.13      6.56 o 
   5   1  15       12.09       13.89      7.55 o 
  -8   2  15       17.53       12.37      8.20 o 
  -7   2  15       91.76       99.77      6.14 o 
  -6   2  15       19.17       16.43      8.46 o 
  -5   2  15       41.37       35.04     15.24 o 
  -4   2  15        0.37        1.04      2.20 o 
  -3   2  15        1.80        2.66      2.32 o 
  -2   2  15       23.53       20.79      6.99 o 
  -1   2  15       22.12       15.96      6.26 o 
   0   2  15        1.92        2.29      2.22 o 
   1   2  15        8.47        6.30      3.59 o 
   2   2  15       12.53       11.47      4.30 o 
   3   2  15       47.87       56.43      6.62 o 
   4   2  15       75.10       76.52      5.43 o 
   5   2  15       15.75        8.45      4.40 o 
  -7   3  15       40.35       57.12      6.56 o 
  -6   3  15        5.62        8.95      5.33 o 
  -5   3  15        3.35        6.58      3.96 o 
  -4   3  15       10.18        6.89      2.83 o 
  -3   3  15        7.43       10.37      4.02 o 
  -2   3  15      122.02      132.64      7.38 o 
  -1   3  15       63.76       64.38      8.06 o 
   0   3  15        0.29        2.07      1.91 o 
   1   3  15        0.03        1.35      2.21 o 
   2   3  15        1.03        2.48      2.42 o 
   3   3  15        1.01        2.33      2.16 o 
   4   3  15        0.28        0.63      2.32 o 
  -7   4  15       96.29      105.76      6.59 o 
  -6   4  15        7.77        7.34      6.01 o 
  -5   4  15      207.50      243.25      9.86 o 
  -4   4  15        8.38       10.48      4.48 o 
  -3   4  15       44.05       31.09     13.69 o 
  -2   4  15        3.40        2.25      3.19 o 
  -1   4  15       63.78       64.09      7.05 o 
   0   4  15        0.40        2.15      1.75 o 
   1   4  15       29.22       26.78     10.70 o 
   2   4  15        7.81        5.67      3.20 o 
   3   4  15       10.49        6.77      3.33 o 
  -5   5  15       14.29       14.51      6.35 o 
  -4   5  15       54.23       59.58      6.55 o 
  -3   5  15        2.68        2.03      2.55 o 
  -2   5  15        0.15        3.16      1.98 o 
  -1   5  15       10.59       12.02      7.23 o 
   0   5  15        6.57        4.37      1.95 o 
   1   5  15        0.05        1.35      2.37 o 
   2   5  15       13.54       10.67      4.33 o 
  -3   6  15      112.23      118.04      6.68 o 
  -2   6  15       16.07       14.58      9.17 o 
  -1   6  15        6.07        4.85      2.51 o 
   0   6  15        0.06        1.43      2.22 o 
  -6   0  16       44.34       48.49     11.36 o 
  -5   0  16       28.45       20.90     22.22 o 
  -4   0  16       54.08       69.90      9.11 o 
  -3   0  16       31.53       28.15     23.46 o 
  -2   0  16       55.72       48.71     33.15 o 
  -1   0  16        1.10        2.43      4.00 o 
   0   0  16      313.10      360.72     16.26 o 
   1   0  16      146.45      156.85     14.67 o 
   2   0  16        0.16        1.68      2.54 o 
   3   0  16        5.75        4.98      5.31 o 
  -6   1  16        6.94        4.29      4.26 o 
  -5   1  16        6.55        5.60      3.34 o 
  -4   1  16        3.23        3.07      3.19 o 
  -3   1  16       21.11       20.20     11.34 o 
  -2   1  16       23.25       21.58      9.72 o 
  -1   1  16        0.75        1.95      2.34 o 
   0   1  16        8.25        7.57      4.23 o 
   1   1  16        0.04        2.06      2.59 o 
   2   1  16       70.19       84.92      6.60 o 
   3   1  16      466.44      551.84     14.07 o 
  -6   2  16       21.40       16.70      8.59 o 
  -5   2  16        0.00        0.31      3.06 o 
  -4   2  16       11.94        9.04      5.26 o 
  -3   2  16       25.72       22.70     13.04 o 
  -2   2  16       12.69       10.37      6.05 o 
  -1   2  16      149.25      143.16      8.63 o 
   0   2  16       80.11       80.94      6.68 o 
   1   2  16       76.26       72.94      6.15 o 
   2   2  16        9.74        7.60      4.48 o 
  -5   3  16      175.16      209.87      9.97 o 
  -4   3  16       78.61       87.49      6.30 o 
  -3   3  16       46.74       43.71      7.20 o 
  -2   3  16       45.14       41.27      8.91 o 
  -1   3  16       39.82       29.33     12.72 o 
   0   3  16       74.19       81.28      5.39 o 
   1   3  16       30.30       23.11     12.81 o 
  -3   4  16       44.43       40.98      8.70 o 
  -2   4  16       13.66        7.32      5.42 o 
  -1   4  16       46.57       45.01      6.19 o 
   0   4  16        2.89        3.60      2.45 o 
                                                 
